# Supplementary material for: Modifiers of notch transcriptional activity identified by genome-wide RNAi
Source: BMC Dev Biol. 2010 Oct 19;10:107. doi: 10.1186/1471-213X-10-107 (PMC2976970; doi:10.1186/1471-213X-10-107)
Supplement: Additional file 1 — A. Excel table of screening data for Notch induced transcription normalized by the unrelated control promoter (NΔecn > m3-luc/con-luc). Hits listed from initial screen with potential agonists of Notch induced transcription listed in A. and potential antagonists listed in B. [file 1471-213X-10-107-S1.XLS]

## Sheet: Sheet1
A. Initial screening data for dsRNA with z-scores of normalized signal (NDecn > m3-luc / con-luc) ≤ -2.0
	gene	CG #	GO term	Potential Off-Targets	"R" Primer	"S" Primer	Amplicon Length	Sequence	NDecn > m3-luc / con-luc (z-score)	error (s.d.)	NDecn > m3-luc / m3-luc (z-score)	error (s.d.)	m3-luc / con-luc (z-score)	error (s.d.)
1	cnc	CG17894	transcription factor	0	CAAGTACGAGTACGATGCT	TTCCACGCCGACGAATG	515	TTCCACGCCGACGAATGTCGCGAATCAGCGACAACTGGTTCTCGCTAAGGTCGTACTTCGACAAGCGCTCGTTGAACTCGTCCATGGGCAGGTTAATGATGTCCGGCACTGAAATGGGTATGTTCAGGGATCGAGCGCGCTTTTCATCGCGTGTCAGATGCTCTTCCTCCAAGTTGCTGCTGTTTCCGCCAACACTGCTGCTGTTGCCGGCACTCGCTCCCTTCGATGCGGTTTTAGTGGCGACCAGGGGCTTCTTATCGCGTGCCTGGGGTCTGGGAAGGGATCCACTTCCCTGGGGTAGCGAGTAGGTATGATTTAGTTGCACCAAATCCTGCGAAGTCCTTGGCGATGGTCGTACTGTATAGTCGCCGGAAAAGGCGCTGCCGCTGGCTCCCATGC…	-7.2419	0.22245	-0.4801	0.10308	-4.1053	0.12162
2	dyl	CG15013	other - structural constituent of cuticle	0	ACGAGTTGTCTCTCCAGTC	AGTCAGTTTAAATCCTTGGCA	321	AGTCAGTTTAAATCCTTGGCATTGGGTTCGGTTAATCCCTTTCAGCTGGAGTCAATGGCACAGCGGCGGATCACGATTGCTTTTTTATGTTCGGCGTTCCACTGGAATCGAGGATTCGGTTGTGTTCGTTGCACAAATTGAAACAAGAGCAAGTCTCGAGTTGCTCACTTGATTTTGTAGCTTGTTTTTATATATTCGAAATTTCCAAAATATATTCCAATTGATATAGATATTCGATTCCGAGCACTGCGATCACGGAACGAAGGGACGCGCTGCGGACGCGGAGGTGGCTAACAGGACGCGACTGGAGAGACAACTCGT	-4.3573	1.018	-0.80266	0.56981	-1.4015	0.21316
3	ial	CG6620	chromatin	1	GCCATGAAGGTGATGTTCAAA	CAGCCGACGACGAACTC	506	CAGCCGACGACGAACTCGTAGCACAGAATGCCCAGGCACCACTGGTCCACCGAGTCGTCGTAGGAGTTCCCATCCACCATCTCCGGCGGCAGATAGTCCAGGGTGCCGCACAGAGTCCTGCGCTTGTTGTTCGGCGTGTGCGCCGACCAACCAAAGTCGGCCAGCTTAAGGTCGTCCGTGCTGGTTAGCAGAATGTTCTCCGGCTTCAGATCCCGATGGATCACGTTGTTCAGGTGACAGTAGTTGAGGGCATTCGCCACTTGGTAGGTGTACTTCGCAGACCGCGGTTCATCGAATCGATGATTGGGTGCGCCACGCAGGTGCTTGAACAGCTCGCCCTCGGACGCAATTTCCAGGGCCAGATAGATGCGGCTCTCGTCGTGGAACCAAGTGAGCAGG…	-4.2904	0.028571	-2.2659	0.052921	-1.2704	0.048478
4	maf-S	CG9954	transcription factor	0	CAAAGCGCGAGAGAAAGT	GCTCGCTGGGAATGGGT	440	CAAAGCGCGAGAGAAAGTCATCCCTGGTACGTACCTTGTAGATATATGCGAAGAAGAAAGAAAACCCTGATAGAAGTGCGATTTTCAGGCACCACTTTCGCCATGTCCAATTCCGGATATTACCGATGACGATTTGGTGAGCATTTCGGTAAGGGATCTTAATCGGACCCTCAAGATGCGTGGCCTGAACCGCGAGGAGATCGTTCGGATGAAGCAGCGCCGGAGAACCTTAAAGAATCGCGGATACGCAGCCAGTTGCCGCATCAAGAGAATCGAACAGAAGGACGAGCTGGAGACTAAGAAGTCGTACGAGTGGACGGAACTGGAGCAGATGCACGAGGACAACGAGCAGGTGCGCCGCGAGGTGTCCAACTGGAAGAACAAGTACAAGGCGCTGCT…	-4.2351	0.53784	-1.086	0.60428	-2.0833	0.31724
5	CG14542	CG14542	protein transport	0	AGATTATCGCGGATATCAAGA	CACAGCCTGTGCTTTCTG	545	AGATTATCGCGGATATCAAGAAGATGGCCAAGGAGGGTCAAATGGATGCCGTGAAGATCATGGCCAAGGATCTGGTGCGCACGCGGCGGTATGCCAAGAAGTTCATGCTGATGAAGGCAAACATCCAGGCGGTGTCCCTCAAAATTCAGACGCTCAAGTCGCAGAACACAATGGCACAGGCCATGAAAGGTAAACATTGGCTATTTGGCTGATTCACCCGCTTATCAAGCAATTATGCTTATCTTCCAGGTGTCACGAAGGCCATGCAGAACATGAACCGCCAGCTGAATCTCCCGCAAATCCAGAAGATCCTGCAGGACTTCGAGAAACAGTCGGAAATGATGGACATGAAGGAGGAGATGATCAACGATGCCATCGATGACGCCATGGAGGACGAGG…	-4.2351	0.45142	2.4645	0.39115	-5.0609	0.22082
6	Nipped-A	CG33554	chromatin	0	ACTCCCAAAACTTTCAAGAAATA	AAGGCAAAGTTCCACGAAAA	506	AAGGCAAAGTTCCACGAAAAGATCTCGCATGTGCTGCTTATGAAATCCACTCTGTAGGCGATTTAATCCTTCTAATAAGTTTGGTAAAAGTGGCAGAAACTCTTGGTATAATAGGTCATGGCTTCCTCCTCCAATCGATCTAAACAATGCCCTCAGAAGTAAAAAATAGTTATACGGCTCCTCCGATATCAAAGCCAATTCCATGGATCTATTGACTATTTTATGAAGATGTGGACGCAACATCTGTTCATTTTCGACTGGAAAAAGACTTACGCTGCCGAATACCAACTTGAATAATCGTAGATACAAGTTGGAGCGTTCCAAGTTTGATCCCATTTCTTCCATTTTGTTCAAAAGATATTCCACTAGAACAGTGGCAAACAGAGGTGAAGTAGTAGG…	-3.9557	0.13012	-2.0544	0.76283	-2.4726	0.63425
7	ttk	CG1856	transcription factor	0	ACAGCGATGGCGAAGGT	GACCAGCAGCCTTCAACT	507	ACAGCGATGGCGAAGGTCTGGACACATCATATATGGAACCTCAACTTATGCTGGACGAATATGACGAGCCCGTAGAGTTCAAGTACAACCCGCTCACCGACAACAGCTCACCCACGCAGGACCACACGGATGGTAGTCACCTCAACGAGCAGGCGCGCCAACAAGCCTTCCTCATCGCTGCCCAGAGAAAACACCAGGTGGAAACAGCAGCAGCGGCGGCGGCCAGCGGAATCAAACTTAACATTATCGGAATGGCGGCTGGTGGAGCGCAGGTGAAAAGCATGGTCAGCATACCCAAACTAACGCCCATTGGCAAGGTCAACGCCGCCTCCACGCCATTGGTCTCGCCTGCCGGCTCCTTTTCCACAGCCACGGTCAAGCCGCGCGTCCAGAAGCGGC…	-3.6964	0.45022	-2.063	0.36225	-1.2473	0.40298
8	tlk	CG32782	chromatin	0	CTTTGTCGTGGGCAAAAATC	CACCTTGGCCTCGTTAGAAA	205	CTTTGTCGTGGGCAAAAATCCGCCGAAAATCTCCTCCAAAGTGGACGTATGGAGTGTGGGTGTTATCTTCTACCAGTGTCTGTACGGCAAAAAGCCCTTCGGTCACAATCAGTCGCAGGCCACGATTCTCGAGGAGAATACGATCCTGAAGGCCACCGAAGTGCAGTTCTCCAACAAGCCAACCGTTTCTAACGAGGCCAAGGTG	-3.6873	0.11926	-2.3964	0.14534	-2.1965	0.061432
9	tum	CG13345	cytoskeleton	0	CGATGTGCGCACATCAAA	TGACACTGAACGCAATTGTC	510	TGACACTGAACGCAATTGTCGCCACGCAAGAATGTCTTCTGACTGAAGGTGTGGTTCCTCATCAGTGGACGGTGCTGCAGTGGCGTTCCGGATTCAGCGACAACGTGAGGTGCCATAGCATTTACCGGCGTCAGCGGCGGTGCGGTGGCCTCTTTAAGCACCGATCGCCGTGGCGTCGAGGATAGTCCGTCGCCGATCCTCTCGTTGCCGGCAATTACAGGCAGCGACTCAATGGTCGACTCTGCACGAATCACGCCCTGTCCATCCTGGGGTATGGTGACCTTGGTGGTGGCACAAAAGCGCTCAGCGCCTTGACCCACGTCCACCGTGTGTTGCTCCACTCCGATTCCGACGCTAGAGCGCCGCGATTTGCCAGTGGTTGGTGTAGTCCCGGACATA…	-3.6768	0.17859	-0.1938	0.092741	-2.3203	0.069768
10	CG32479	CG32479	proteolysis	0	CCAGTTCATCAGCCAATCC	CTTGTGGCGCGTCAGG	500	CCAGTTCATCAGCCAATCCGCAGCCGCAGCTAAATCTTGCCCCACCTGCGCCACCAGCCTCGCAGAACAGCAGCGACAGTTCGCAGCTTTCGTGGGCCAGTTTGTTTGCCAGCAACAAGCCCGTGGCCAAGGTGGCGCCCTACGAAGCCAGCAAAATTGCACAGCAGCAGCCATCCCATCCAGTGCTTCAATTGGCTCCTCCGCAGCCAGCTCAAGTGGCGGCTGCCGCCCCAGTTGCTCAGCTGTCGTCGCCTCCTCAGAATTTGCCCCTGCCTACGGCTCACCAACAGTCACAGTTACCAGCACCTGTGCCGGCGCCCACGGCTCCGCTGGTCACTCCAGGAGCGCTCTCCTATTCGGCTGCATCCGCTCAGGCAGTTCCTGCTCCCAGCCCCGCGT…	-3.5575	0.38235	-1.6904	0.21479	-1.2596	0.23984
11	Su(H)	CG3497	transcription factor	0	ATGCTGTCGGTGAAGATGT	CCTGGAACTGTATGATTTTCTC	511	ATGCTGTCGGTGAAGATGTTTTACGGAAACGGTCATGACATTGGCGTTTTTAACTCGAAACGGATCAAGGTTATATCCAAGCCGTCCAAAAAGAAACAGTCGCTAAAGAATGCCGATCTGTGCATAGCCAGCGGCACCAATGTAGCCCTGTTCAATCGCCTGCGTTCCCAGACTGTCTCCACCCGTTACCTTCACGTGGAGAACGGACACTTTCATGCGTCGTCAACACAATGGGGAGCTTTTACGATACACCTGCTGGATGACAATGAGTCCGAGTCGGAGGAGTTTCAGGTGCGCGATGGTTACATTCATTACGGAGCCACAGTCAAACTGGTGTGCTCCGTAACGGGCATGGCCCTGCCACGTCTGATCATCCGGAAGGTAGACAAGCAGATGGCC…	-3.5355	0.35537	-4.565	0.20714	1.6702	0.17731
12	ball	CG6386	chromatin	0	ACCCCAAGAAGATGCATAATG	TTTTTTCGTCCAGTGATGAGT	501	TTTTTTCGTCCAGTGATGAGTTCAAGACTGGCGAATCAATTTTTTTTGCTTTCCTGGCTGTTGCTGCCTTGCTCGTGCCGGGCGGACTTAGATTATTGTTGCTGCTGGTCTGTGGCTTCATCTTAAAGTCGAGATCTCCGTTGTTTGGAATTTTCAGCTGCTTCAGCGCACTTGAGAACCAACTGCGACACTTGTCGTAGTCCGGCTCCTGGTTGTGTGTTAGTTTTGAGACATACTTCATGAAATCCCCAATTGGCGGGGGCACTCCCTTCGGAAACAGCGTCTTCAGACTCTCGCCTATGTTATCCATAAATGCTTCCTTGGCCTTTTGAACTTTGGGGGGTACAGCCAGTAGTTTCTGCGTGACCCACGGCAACTCCGCGCCCAGCCACTCGATGA…	-3.446	0.35268	1.7655	0.17585	-3.1975	0.16467
13	ben	CG18319	ubiquitin	1	CCACGTCGCATCATCAAG	AGTCTTCGACGGCATATTTC	442	CCACGTCGCATCATCAAGGAGACTCAACGTTTGATGCAGGAGCCAGTGCCTGGGATCAATGCCATTCCCGATGAGAACAATGCCCGTTACTTCCATGTGATCGTGACCGGACCGAACGATTCGCCCTTCGAGGGCGGCGTGTTCAAGCTGGAGCTGTTCCTACCGGAGGACTATCCAATGTCAGCGCCCAAAGTGCGCTTCATCACGAAGATCTACCATCCGAACATCGATCGTTTGGGCCGCATTTGCCTCGACGTGCTGAAGGACAAGTGGAGTCCAGCCCTGCAGATCCGGACCATATTGCTATCCATTCAGGCACTGCTCAGTGCACCCAATCCCGACGATCCGCTGGCCAACGATGTGGCTGAGTTGTGGAAGGTCAACGAGGCGGAGGCCATT…	-3.405	0.046568	0.47656	0.58557
14	Ote	CG5581	other - nuclear envelope	0	TCCGAGGAGCCCGTTG	CCTTGGGCTGCAGTACG	506	CCTTGGGCTGCAGTACGCACAAAACTGCTATAGCGACCGGGTGCTGGGTTGCTCGCATAGTCATAGGACCTGGTGGAACTGGTGGTCTGCGCTCTGGCAGATGGCACAGATGGCGGCAGCACGGGAGCTGCTGTCGCTTCATAGACCTGTCGGCGTGGAGGCTCCACAACCTTGCTTTTGTACTCGTACGTAGTGGTGCCGCTGCTTGCGAGCTTCGTGGTCTTCTGTCTGGCCGCGTGCTCCTGCTCCACCAGATCTGCAGCCTGGACTAGCTGCTCGTCCTCTTCTTCATCGGACTCTAGGACAATCAGGGAGTTGACCTTAAGATAATTCTCCTCTCGATCAGCGCGCTTCGAGGAAGCCGGTTGCTCAACAATGGTTTCTGGCTTCCTCAAGGGC…	-3.3688	0.2346	1.2943	0.33887	-3.2527	0.28312
15	CG33696	CG33696	receptor activity	0	GAGGATGAGGAGATGCTAAG	ATCGCAAATGGTCGTGTTC	498	GAGGATGAGGAGATGCTAAGGATAGCCTTTTTTATAGGGCACTTCGTGCATCAATACTATATACCAGTGCTTTGCTGCACGGGCAGCATTGGCAATATCCTCTCCGTGTTTGTCTTCTTTAGGACCAAGTTGAGAAAGTTGTCCTCCAGCTTTTACCTGGCCGCTCTCGCAGTGAGCGACACCTGCTTCCTGGCCGGACTCTTCGCACAGTGGCTGAACTTCCTCAATGTGGATATCTATAATCAAAACTACTTTTGCCAGTTCTTCACGTTCTTCAGCTACCTGGCCAGCTTCTGCTCCGTCTGGTTTGTGGTGGCCTTCACCGTGGAGCGCTTCATTGCCGTCATCTATCCACTGAAGCGCCAGACCATGTGCACCGTGCGCCGGGCCAAGATCGTC…	-3.2794	0.31524	-0.3973	0.15449	-0.93373	0.065645
16	DMAP1	CG11132	transcription factor	0	TCGATCTTCGCTTCATTGT	TGCGAGCGCAGAGAAA	511	TCGATCTTCGCTTCATTGTGATGGCAGATCGTTGGAACCGTCAGCAGCATGGAACCAAAACTGTGGAGGAGCTCAAAGAACGCTACTATGAGGTGGTCGCTCTGCTCGCCAAGGCCAAGAATCAGACGAGTGAGAAGAAAGTATTTGTGTATGACGTCGAGCACGAACGGCGCCGCAAGGAGCAGCTGGAGAAGCTGTTCAAACGCACGACACAACAGGTGGAGGAGGAGAATATGCTTATCAACGAGATGAAGAAAATCGAGGCGCGCAAAAAGGAACGCGAGCGCAAGACACAAGACTTGCAGAAGCTTATTTCGCAAGCGGATCAGCAGAATGAGCACGCATCGAATACGCCGAGTACGCGAAAGTACGAGAAGAAGCTGCACAAAAAGAAGGTAC…	-3.239	0.64353	0.17057	0.18807	-2.2945	0.40944
17	CG32406	CG32406	signaling	0	ATTCCAGTCCGAAAATCTTTG	CCCTTGGGGAACGTAGGA	312	ATTCCAGTCCGAAAATCTTTGCCAATCGCCTGCGGATGAACCAGGGTGCCGTTGGCCAGCGATGCAGCAGTTTGGCCAACGCATTCGGTAATGTGGGATCCGATGAGGAGGATCTCGAGCTGAAGGATGCCTGCTGGTACCAGGCGGGCATATCCAGGGACATAGCCGTTGAAGTCCTGCAAAGCAAGAGCCCAGGTGCGTTTCTCGTGCGGAAGAGCAGCTCCAAACCAGGATGCTATGCACTGACACTGCGCGTACCCTCGCCACCTGGGCCGAAAATAGCTAACTACATAATCCTACGTTCCCCAAGGG	-3.1907	0.31132	-0.17083	0.1059	-1.8336	0.206
18	ATPsyn-b	CG8189	metabolic	0	AGCATCCCGGCAAGGTC	CCAGTTGACCATGTGCTTC	601	AGCATCCCGGCAAGGTCCGTCTGGGATTCCTGCCCGAGGAGTGGTTCCAG	-3.167	0.69078	-0.03307	0.030731	-1.9145	0.42392
19	CG7702	CG7702	unknown	0	CTTCGAGCACACTCCCC	CATTGATAACCAGAGTAGTCAG	515	CTTCGAGCACACTCCCCACTTGACCAAGTTGAACTTGGCCTACAACAAGCTGAGTTCCCTGGATGAAGCCACCACAGCCTCCATTGGATCGGTTGCTACACTGCAGCGACTGGATCTCTCGCACAATGGCCTGATGACTTTGCCAGCGCAGCTTTTCTCGAAGCTCACAAGCCTCCGTTTCCTGGACGTCTCCGGAAATGAGTTTTCCACGATGCCAGCCAGCCTGCAGCTATTGGGCAAATCTTTGGTTCAACTCAACTTGGCGGGAAATGCATTTCTCAGCTTGAAGGAGAATAGCCTGCAGGGCTTGGTTTCCCTGAAACGACTGAATATAAGTAGCATGCCCTCCCTGCGAAGTCTGGAGAAGGGTGCTCTGAACTTGCCTGCCTTGGAGCACCT…	-3.0999	1.043	-0.78901	0.48853	-0.67359	0.20502
20	Nipped-A	CG33554	chromatin	0	GTGCGTTATGCTATTAAAAATG	GAACCCTTATAAACTGGACTAAA	500	GAACCCTTATAAACTGGACTAAAATTCGATCAATATAACTTGCATTATTAGTAGTGCACGCTTTCAAAATCATTAAGGTACCAAAAAGCGAAGAAGCATTCGGTTGTGGACTCTTTTCGTAACTTGTTAGGTTTTCAGCGATCATTTTACTAACAGCGGTATATAACAAATCAAGATCTTCATGCTTGTGTTGGGTGTCAGGTGGAAAAATTGCCATTATTCGCGTCAAAAACATATGCATTAACCGCACAATTCGTGTATTTTGATGAATTATACACAAGGACAGGCCTCGTTGAACCGGTCGTATAATTGACACCAACTGATCTGGACTTAGTATAGTAGTTAAAAATGTTAAAAAATCTATTCCAGTACATATGTTGTTTAAGTTGTGATGAGGGG…	-3.0952	0.19245	-0.18725	0.25319	-1.8442	0.13189
21	CG18208	CG18208	receptor activity	0	AGCAGCGGGAACGGG	GCTGCTGCTGCTGATTTT	520	GCTGCTGCTGCTGATTTTTGCTGGCCACTCCACTGGACTGTTGATTCTTGGCCGCCGCTTTGGCCTCGTTGCGCCGCTGCTGGTTACTCGACTTGCGCCCGAAGATCGGCTGGCAAAGGCGAAACTTGAGCGGCTTGACCACGGCACAGCGACTGACCACGCCCGAATCGCTGCTGGATGGATCGAATTCACTCACCATGTCCGTGTCCACGCCCACGGATAGGGCTCGACACCGTCCGGCGATCGGAGAGACGCGCAGCTCATTACCGCCCGTTTGCTGCAGTCCACCAGGCGTCGCTACAGCACTACCATTTCCCCCGCCGGCGGCGGTGGCACCTCCATCCATCGCCACGGTACCGTTGTTGTTGTTCAGCACATTGATGGAACTATTGCTGCCCA…	-3.0896	0.25621	-1.2876	0.1213	-1.054	0.17911
22	bon	CG5206	transcription factor	0	AGGTGCTGGTGGAAAAGAA	ACCCGTCACCCGGAAAG	516	AGGTGCTGGTGGAAAAGAAGGAGACGCTGCAGTTGCTCTCCGACAACACGGACCACTGCATCGATTTTATGCAAAACGCTTTGGAGAAGGGCAGTGATTTCGCCATCCTCTCGAGCAAAAAGTCTCTGGTGCGTCACCTGCAGAAGCTGAAGTGCCAACGGGCGGATATTCCAAATCCGGAAATCCCAGTGCGCATTCAGGTGCAGCTTAATCAGGTTTCCGATCTGCAGAAGGTAATCTCCCAGCTGGGCATCATTATCGTCGATGGCAAACCATATCCGCCCACACCGTCGCCCAACGGAACCCCTCAGCCGCAACACCCACCGCGCCAGCCTCCTAGCCCGAACATGGCTCCACCCCTGCGTCCTGGTCTTCCACCCGGAATGCCAGCTGGCCTCT…	-3.0896	0.54373	-0.75141	0.3503	-0.82486	0.13062
23	heph	CG31000	RNA processing	0	TTGATTTGCAGCGATCCTC	TTAACTCCAATATTAACCGGTTC	340	TTAACTCCAATATTAACCGGTTCAAATTCTGATTTGTGTAATGAAGAAATTGGCATTGGCATGGGAATGGGGCAGGACATCATGGTCGCTACCTGTGAATGTAAATAGAAATATACACATGTTAGTCGGACACGTATTGAAGGTTAAGAAAATAAAGTACATAAAATGATTAAAATTATCTAAAAGAAGCTTGTATATTCAGAGAACCCGGTTAATTCCAAGTTCTAACTGCATACAAATGTAGACTTACACTTAGACCAAAGAATAAGTATTCTAGTGTCTTTGGTTAGACTTACTTTCGGTAGTAAAAACAATGACCATGAGGATCGCTGCAAATCAA	-3.0496	0.91439	-1.2657	1.0609	-1.8933	0.33123
24	CG4842	CG4842	metabolic	0	CTACTTTTACGCCCACTCT	CTGTGGCTTCCACATGACT	268	CTACTTTTACGCCCACTCTGGTGTAGGCTTCCTTACCATCTGTCCCGGATTCACGGACACTGGGCTACTGGAGGATATTGGCAACAAGACGACATTCACCTACGACACTCCCATGCTGGCCATGTTCAACCGGGTGAAGCGTCAGAAGGCCGAGGATTGTGCGAGGAACCTGGTCTCAGCAATAGAGACGTCCAAAAATGGAACTGTCCTCATGCTGGAGATGGGTGAGACGACGGAGGTGGACATGCCAGTCATGTGGAAGCCACAG2	-3.0041	0.26777	0.23047	0.24182	-2.2712	0.096339
25	CG6196	CG6196	protein transport	0	GTCTGAAGAAATCCTTTTCGA	TAGTTCCTGTTCACTTCTATGT	524	TAGTTCCTGTTCACTTCTATGTGAAACTTGCAGGCGGGTATGCTTTGCACTTCGGCCGTCACGGTGCTGTTAATGCCTAGATTGCTGAGAGCTCCTCGCACCAGCCCGCACGTGAAGGCCACGAACTTGGGCGCGTGCTCCAGCTGCTTGGTGCCCGGCGAGATGCGAGTCAGAAAGCGGAAAGCCTTGTCCTGCACAACGTACATTCCGTGGTTGTTCGTCCTCAGGTTGTCCACTTGCTTCTTGTATATAAGCATCCAGAAGTCGGTGCATATAAACTTCATAGTCTCCAACTCGTCCTTAAAACGCGAAACTTCACGGGTGAGCCGCTCAATCAGGCGGTAGCCGGTGGTGAAGCCTATATACTCCAAAGTGGCCAGGTCGTGCTCCTAATAGGCG…	-2.9778	0.075253	-0.55551	0.14648	-1.0159	0.11912
26	Trf2	CG18009	transcription factor	0	CTAGCGTAAACCACGTTGA	GTAACGTGGACGCTTATTCT	515	CTAGCGTAAACCACGTTGAATCGGCTATCCAGCACATATACCCGCTGGTCTTTGATTTCCGCAAGCAACGTTCGGCGGAGGAGCTGCAGCATCTGCGTCAAAAGCAGCGTCTGCAAGCCGGCGGTGATCCCCACGAACTGGAGAAAAATGTCTTGGCCGATAACAAGACTGCTTCCCTTGATAATATCTTTGTTAATACAACAGCGGCGCACTCTAAATCATCGTCGAATGACCAAACATCAGCACCCGCGACCATCTTGTCCAGCACAGTTGATAGTATGCCTCGTCTGAAACAGATGGTCAACTATCACCAGATGATGAAGCAAACCCAGGAAGAGCGCCGCCATATAATGTTTAATGGGGAGAAGGCCAATCCGGCCTCCACCTCATCGGCGGCAG…	-2.9683	0.51381	-0.20087	0.32011	-1.1581	0.16583
27	CG15784	CG15784	unknown	1	GGCCACAAGCATGGTCG	CCTTGCCCTTGCACTTCT	520	GGCCACAAGCATGGTCGCAAGCATGGCCACAAACATGGTCACGGGCCGCATCATCATGGCCGACATGGACATCATGGACGGCCGCACCACCACCATCCGCATGGTCACCACTTTGGTCCCCATTTTGGACCACACTTTGGACCTCACGCTGGGCCCTCTCCCTTTGACTTCGATCGGAGATCCTTTCGCGGACCTTGGCATGATCAGTCCCAGTTTTTTCAATGGATGGGCCTGCCGTGGGCCCTGGACAATGCCGCGGCCAATCGGAGGAGCCACTCGCTGCCTAGACTATCTAGGCGCGACTGTCGTGGAGATCTCGGATTCGGATTCGGACCAGGATACGGATACGGATATGGCCAAACGCGTCCACGACATGGCCGTCGACTAGAGAGATCACTT…	-2.9401	0.33405	-1.3689	0.13117	-0.39947	0.19367
28	MED26	CG1793	transcription factor	0	CAGGCACTTGATCAAAACTAC	GCTATCTTTTATACTATTTACAAGG	498	GCTATCTTTTATACTATTTACAAGGTTGGAGAAGTTCGGATGAAGTAGGGTATGTTCACCCGAAAGCGGAGGCTCCGCAGAGTCGATATTTGAATGCAAATCTGAAACTATTTGCTGCGAAGGAGCAATTGGTTCTGTAATAAAGCTGGTGATAGGGGACTTAACCAAATCTAATGCTGGTTGTGAAGATGAAATTTGACTGGGATGTGCCAAATTTTCAGTGGCTGTTTGCTGAATTCCTACCATTTCCCGCCACTTTTTCAGCAAGGATTTTGCACGTCGAGCCAAATGTTCATTCTTAGTCCTTCTTCTGAGCTGATTTATGTACTTAGCCAATCTGGTGGCCTCCAACTGCTCCTTGGTGATAGTTGTACCCTCCAATGCACATATGACACAGAG…	-2.9399	0.40885	0.80558	0.15525	-2.9563	0.3283
29	l(2)NC136	CG8426	transcription factor	0	TTAGGCTGCTTGACAATGAC	TTGCTTTCGCTGCTCTTG	496	TTGCTTTCGCTGCTCTTGTTGCGTTTATCGGCTAGCCCTCCAACACAATTTACAGCAACTGTGCCGCCTGCAGGATCTGTAGATGTTGTAGCAGACGAAGAAGCTGCACTTGTGTCGCTCGCGTAGCCCACATTGTTGCCATTCGATTGTGCCGCTGTCAGCTGCTGCTGAAACAGTGCTGCGCTAGCTGCGCTGCTACCACTACTAGCTGCCCCCTGCGACGAAGTGTTTAAAATTTGTTGAACCGTGACAGGGGACTGTGATGGACTGCCTCCGGATGTGACACTGCTTGGAGAACCGCTTGTCTCGTTGCTGTTGTTGCTGTCCGTGGTAGCCGTGCCACTTAGCTCCACTTCATCAAGACCAATTATATCATCGTATATGAACTCATTTTCCTCA…	-2.9224	0.30967	-2.3671	0.37828	-0.79936	0.35832
30	Sk2	CG32484	metabolic	0	TTCGCATGTTGGGCTACC	CGGACAGCGGTTCGTT	477	TTCGCATGTTGGGCTACCAGCGCTTCACCGTGTGGACCCTCTACCGTCTGGTGAATCTGCGCACCTACAACGGCCGAATCAGCTATCTTCTGACGGACCATGAGGTGTCCTCAACCCATAGCGCTACCGGTTATGCTGCCCAGCGGAGAATGCAGAGCAGCCGTAGCTGCAACACGCACATCGACATGCTAAATGGGCCGGCGCCCATCTATCATTCCAGTGCCGAGTACCTGCCACAGGAGTTTGCGGACGTGATCTCCCTGGAGACGTCCATCAATCAGTCGTTCCGCTCGAGGTGCGACAGCTGGTTGTCGGGGGGATCGCGGCGCAGCTTTTACTATTCCATATCGGAGAGCATCTACCACAGTCTGGCGGATGAGAGCGAGTTCGCCGGCCTGG…	-2.8898	0.83347	-1.6259	0.46854	-0.52419	0.46343
31	sqh	CG3595	cytoskeleton	1	CGCCACCTCCAATGTGTT	GTCGAACAGACCGTTTTTGA	485	GTCGAACAGACCGTTTTTGATGGGCGCCTCCCGATACATCTCGTCCACCTGTGAATGTAAATGGAAAAGAAGTTGTAAGGGCACACTCCGACTTGATATCGTAAACAACTTGACAACATACATCCTCGTCTGTGAACCGATCACCCATGGTGGTCAGCAGCTCCCTCAGGCGATCCTCGGGCAGGACGCCCATATTCTCCTCGTCGAAGCAGCCGAAGGCGTTCTTGATCACATCCTCGGGATCGGTGCCCTGCAGCCGCTCGCCGAAGAGCGTGAGGAACATGGTGAAGTTGATGGGCCCGGGCGCCTCGTTCATCATGCCATCGAGATAGTCGTCCGTTGGGTTCTTGCCCAGCGAGGCCAGCATGTCGTGCAGATCCTCCTTCTCGACGAAGCCAT…	-2.8868	0.25062	-0.12006	0.15892	-1.2336	0.084712
32	Upf1	CG1559	RNA processing	0	GGAGAAGCCAGGCATTGA	GACCGTGGCCCAACAGG	509	GACCGTGGCCCAACAGGCGCGAGTAGATGAAGTTCGACACTGAATTGCGATCGATGGCGAATTTGCACAGAGCACGTGTCATGCGATCAAATGACGTGCACTTCCAGATGAAGTCCACCGTAAAGTTACTGGTGCACTTAACCGGGGCATTCGTTGAGGATTTCAGCTCCAGGCCGACGTCATCGCCGAAATTGTCCGGCACCTTGATAACGTGGCCGATCTCGCTCCACGGATTGTACAGCTCGCCCACATAATGCAGGCGCAGCTCGTCGCCATGCATGAGCTTCATGTCCGAATCGGTCTTCGCCAGCGTAAAGTAGGCAATGGTCTTTTTGTTGAGGCCGACGTCCCAGCGTACTTCGATGTTCTCCTGCGTGGCAGACTCCTTCAGTTTTTGGT…	-2.8777	0.22711	-0.26203	0.14011	-1.0885	0.059855
33	CG7263	CG7263	other - apoptosis	0	TTTGAGCCGGATGAGTTTTT	CTGGCGTTGGGGATGAC	494	TTTGAGCCGGATGAGTTTTTCATTGACCCCGAGGATCTGGATGATAATGCAAATGGAGGGATTGCCGTCGCTCAAGGTTTCTCTGTGAAGAAGGTGGACGCTCAAAAACGCATAGTGACGTTGAACGACGGTTACGAGATAAGCTACGACGAATGCCTAATTGCCACCGGCTGTGCCCCCAAGAACCTGCCCATGCTGCGTGATGCTCCGCCCAGCGTGCTCGAAAAAGTAATGGTCTATCGCACACCCGATGACTTTGATCGCCTCCGCAAATTGGCGGCGGAAAAGCGTTCAATCACAATTGTTGGCAATGGATTTATCGGCAGTGAACTGGCCTGCTCCCTGGCACACTATTCCAGAGAGAACAATGGCGGTAAAGTGTACCAGGTGTTCCAGGAA…	-2.8752	0.69587	-1.1168	0.78428	-1.6825	0.24911
34	CG31699	CG31699	unknown	1	GGGACTTGGCCAACATGG	TTAACCAGGTAAGCAGAAAGT	513	GGGACTTGGCCAACATGGGAAATGGTTGGGTACGTCAAACAGAAATAACTGCAGATAAATTGAAAAACGTCAAACTAAGTATTATTTTGCCTGGTGCTACTGTACTGGGAACAGATTTTCAGCACACTTTGAAATACATAACAGCCCTGTCTCTTTGGCGGCAACGCTTGGCGTGCGCCGTCTGTTGCGTGAGTGTGCGTGTTTATTGGCGTTTGCCGGTAGTCACCGCTATTTATTATTTCTTATTAAGGTTCTTCGAGGGGTTTCACTTTATAGTAAACAAATTCAGGCCTACATACGCGCTCCGCGCTACAAAATCAAAAAACTATGGTTTTTAAAGGCCCAAAATTAGCTAAATGTCTATACCGGTATCGCCATTTTTAATTTGCAAGCGACGCC…	-2.8484	0.18393	-0.47452	0.17438	-1.9936	0.079712
35	CG13504	CG13504	unknown	0	CCTTACCTCTCTGCTGGCTG	CGCAGCGTACGACTTAACAA	427	CGCAGCGTACGACTTAACAATGGGCGTGGCATGGGAAACAACCTGTGCATGCAAAGTAGATTGTAAGATTAAATGGGAAAATATCAGAGTATATCCAGATCTTACCGAGCTGAAGTGCGAGTAGCTGGTGGCTGGAGCTGCCACCTTGACCGCCACAGGAGCAGCATAGGACTTGACCACCGTGGGAGCGGCGTAGCTGATGGCAGGAGCGGCATGGGCGTAGCTGATGGCTGGAGCGGCATAGGACTTGATCACCGGAGCTGGAGCCGCATAGGTGATGGCTGGGGCAGCGTAGGACTTGATGACTGGAGCTGCAGCTGCATATGTTATGGCAGGAGCGGCATGGGCGTAGCTGTAGTCCGGAGCCGAGTGTCCATAATCAAGGAGTCCAGGAGCAGC…	-2.827	0.42976	-0.43847	0.54537	-2.2029	0.18413
36	Hcf	CG1710	transcription factor	0	CATTAATAGTATATTGCAAAAGTTTC	ATGTGGGTTTGCAATTGATATG	490	CATTAATAGTATATTGCAAAAGTTTCGACCAGTTGTTACCGCTGTAAGAACGTCCACAACTACTGCGGTATCTATTGCTACCAGCACGTCTGATCCCTTGTCTGTGCGAGTACCAAGTACGATGTCGGCAAACGTTGTTCTCAGCTCTTCAAGTAGTACATTGCGTATTGTCCCAAGCGTAACTGCATCGCATTCACTACGTATAGCTTCTTCTCAAGCAAGTGGCAACAACTGCCGGAGTAGCTCTGCAATAAATATATTAAAAACAGCTCTTCCAAACGTCGCCGTGCAATCTCAGCCTACATCATCGACCACCACCTCCATTGGTGGAAAACAGTACTTCATTCAAAAGCCACTTACACTTGCTCCAAATGTTCAGCTCCAATTTGTTAAGACCAG…	-2.7862	0.089741	-0.74679	0.12841	-1.1938	0.077743
37	pcx	CG3443	unknown	0	GCGGTGAGGCAAATGGG	CGCAGTCGAAGACCTGA	272	CGCAGTCGAAGACCTGAAGTCGGCAGCAGTCGAGGTAGAGATCATGAACGCAGAGCCACTTTGCCCATAGCGAGCGGTGGAGCCGGCGGTGAGCCAGGAAAGGATCTTACCGCGCCTCAAACCCAAGTGGAGCATGAACCAAGCCCACGCAGCACAAAGCTCTCCTCTTCTTCTGGCAGTCTGGGTCTTGGAATGGGCGTGGGCCTTGGCAACATTATCACCACGCCGGGAGATTATCCACGGAAAACCAAGGGACCCATTTGCCTCACCGC	-2.7737	0.57978	-0.055611	0.37977	-1.3401	0.11109
38	Klp67A	CG10923	cytoskeleton	0	TGTGGCTGTCGCTTATCTT	AAAAATATACAGCCGTTTCCTT	501	TGTGGCTGTCGCTTATCTTTATTGCCTGTCTAGCCGGCGCAAGCAGTGGCGACGAGAAGATCCCGGTGGAGCAGGGATTTGTGCCCCGCTACACTCCGGTGGCCGAGAGCAAGCGACAGGATCTGGATTTACCCGCTGACGTAGGCATCGAGCAGCAAAAGAGACCTGCTGCAGGCGATAAGAAACCCTGGCGACGAGTGCAGTACGGATACGATGGAGTGCCGACTGCTGCCTGGGCTGCTCCATCTCCACCAGCTGCCATACTGTCCATCCTGAATCCTCTGCTTGCACCGGGATTGCTTCTTTTGGGTGTGAATTTGGGAGCCCTGCTGTACATGCTGCTGGGACTCCTGGGCTTGGCTCCTTATCGCAGTGGCAGCGCCAGTCGGTTAGCCTCGC…	-2.7153	0.14971	0.84022	0.2409	-2.1677	0.19433
39	al	CG3935	transcription factor	0	GCTCCTCCCCATATGTTACC	GTGCTCTCTCGCCTTCA	510	GCTCCTCCCCATATGTTACCACATGGAATGGCTGGTATGTACTCTCCCTCGAGCTCATTTCAATCCTTGCTGGCCAATATGACGGCCGTTCCGCGCGGGACTCCACTTGGAAAACCTCCTGCACTACTGGTGGGATCTCCCGATCTGCATTCGCCCAACCACATGCTCGCCTCACCACCCACATCGCCTGCCTCCGGGCACGCCTCCCAGCATCAACAACATCCAACCGCTCACCCCCCGCCACCTCAGGCGCCTCCTCAAATGCCAGTTGGAGTCCAGCCTGCTCAGCTTTCTCCCCAGCATCTGGTTGGGATCGCCTTGACCCAACAGGCCTCGAGTCTATCGCCCACCCAGACTTCCCCGGTGGCCCTGACTTTGTCGCACTCTCCCCAACGACAA…	-2.7009	0.28703	-1.959	0.22849	-0.31642	0.081219
40	CG17329	CG17329	unknown	0	AGACAGAGACGCAGGAAAA	CCTGCGCACGTGGAAG	503	AGACAGAGACGCAGGAAAAACAGATCAATCTCTTGTTGGTGGAAATGGAGAAAATCGAGAAGGAACTTGAGCGCACGGAGCAGCAGCAGCAGGAGCCGACGGAGCCGTCCAATGGCAATCTGGAGGAGCAAGTCCGCAAGCTCAGGGATCACAATTTGCGGGTGAAGCATCTGAATACTCAGCGTCGTCGCATCCTACGCCTGTTGCAGGGAAAGATGCTGCAGTATGCCACCCTGGAGGAACGTTTGCACAGGATTGGCGAACTCGTTCTCATCGCAGAGCTCCATTCGGGTGTGAAGACACTCAATCAGCGTCTGGACAGAATGGTGGAGAATTCAACTTGCTCCATTTGCCTGTTGCCCTGGACGGACAACGGAATACATCGCCTGGTCTCGCTCC…	-2.6934	0.21367	-0.67249	0.20181	-1.3044	0.14025
41	His3.3A	CG5825	chromatin	1	GCACGTACCAAGCAAACAG	CCGCTCGCCACGGAT	492	GCACGTACCAAGCAAACAGCCCGTAAATCGACCGGAGGCAAGGCGCCCCGCAAGCAGCTGGCCACCAAGGCGGCCCGTAAATCGGCGCCATCCACCGGCGGAGTGAAGAAGCCACATCGCTACCGTCCTGGAACGGTGGCCCTGCGTGAGATTCGTCGCTACCAGAAGTCCACGGAGCTGCTCATCCGCAAGCTGCCGTTCCAGCGTCTGGTGCGCGAGATAGCCCAGGACTTCAAGACCGATCTGCGCTTCCAGTCGGCGGCCATTGGAGCCCTACAGGTATGGTGTACAGCACTCCCTGCACCGTGACTATTTCATACGGTCATGTAATAATGCGTCTCTCCCCCATTTCAAATGCGCAATTTGCAGGAGGCCAGCGAGGCGTACCTGGTCGGTCTG…	-2.6879	0.40186	-2.4871	0.13881	1.2049	0.099787
42	Pbprp1	CG10436	receptor activity	0	GCAAGGCATTTTAGTTTTTTTTT	ACCCAAGTAGCACTATTATCTC	680	GCAAGGCATTTTAGTTTTTTTTTAGCACTACTCATACTATATGATTTAATTCCTAGTAATCAAGGAGTAAGTATTTGCTGCCACGCAATAATTGGAAAATTTATTTAGTTGTTGTGCCTCTTATTAGGTGGAAATTAATCCTACGATCATAAAGCAGGTGAGAAAGCTGCGAATGCGATGCTTAAATCAGACAGGAGCTTCTGTAGGTAAGTAAGCCTTTTTTTTTTGGTGGAAATTCAAACAAAAATGGTTTATATACCCTACACTACAGATGTGATTGACAAGTCGGTGAAAAATAGAATACTACCTACAGATCCCGAGATCAAGTGTTTTCTCTACTGCATGTTTGATATGTTCGGATTGGTTTGTGATCCTTACAAAAATTGAAATAATTTCTTA…	-2.6793	0.1772	-0.13542	0.088994	-1.0092	0.064302
43	Incenp	CG12165	cytoskeleton	0	CGCGACCGGACGATAC	TGTACGGGTAGGCAGTTTT	500	CGCGACCGGACGATACGGTGGCCAGCAACACGACGACATCCACGGAGGTCTCCAAGAAGGTCCGCAAGAAGAAGAAGGACGTGGAAAGCCACCGACCCATAAAGGTGGAACGATTCAGCGACCTGGACAAGAGCTCGCCAGTCTCGTCGCGCACGCGCAAGTGTAGCAGCGATTCGCGAACGGTTCAGGAGCGATCCATATACAAGGATGCACTCGAAGATCCGCCCGTTGCAGAGCAATCAGTGGCTGCAGTTGCTCCGGCTGCTGTCAATGAGACCGTGGCGATTTCCAACGCCACCCTCGTACTGGGTCCTGCGCCGACGAGCGATAGTCCAATAGGACCAGCTGGAGATGCCACTTTTGAGGTGCACTCCAACGACAAGAAACAACCTCTGAGTA…	-2.665	0.15554	0.4318	0.35223	-2.1948	0.19725
44	Gdh	CG5320	metabolic	0	TCCGTTTCTCGTTGGATGT	TCTGGCTCATGTAGTTGGC	429	TCTGGCTCATGTAGTTGGCCTCGTTGATGAAGTTCTCCAGGCCGTGGAAGACACCGCGACCGGTGGCCGAGACGCGTCCGTGGATACCGCCCTGGTTGATGGGCTTGCCGGTGACACAGGCATGAGCATTGATGTCCAGGTGACCGATGGTCTTGGCATAAGTATCGGCAATCCAGGACATCTCGCGCTCACCGGTTCCCATGTCGGGGGCGGGCACATCGACACCGGGTCCAATGAAGCCCTTCTTGGCCAACTCAAGGGTGAAGCGACGGGTGATCTTCTCCAGCTCGTGCTCGGAGTACTCCTTAGGGTTGATCTTCAGACCGGCCTTGGCTCCGCCGAATGGCACATCCACGCAGGCGCACTTGAAGGTCATCAGGGCGGACAGGGCTTTGACCT…	-2.6353	0.54324	-1.5058	0.62562	-0.77839	0.35118
45	Deaf1	CG8567	transcription factor	0	AGCAACAGCAGACGCAA	TGACTCACCTGCTTCGTC	512	AGCAACAGCAGACGCAACCAGGCGGCGGCGGTGGCGGCGCCAATAATGCGGGCACCAATACGACCGCCACAAATACGATTGGACTGAATCACGATGGCTCCGGGAGCAACAATAGCCACGACAGCCTGGCCACCTTGGAGCACGCCGCGGGCGGAGCGAGTGGCGTCGGCGGTGGCGGCGGCGGAACGGGTGGTGGCTCCTCGGGATGGTCGGAGAACCCGTCAACCCAGCACAATGAGGTCTTCCAGATCCGCTGCAAAACCACCTGCGCCGAGTTATACCGCAGCAAGCTGGGCTCCGGCGGCCGTGGACGCTGTGTGAAGTACAAGGACAAGTGGCATACGCCCAGTGAGTTTGAGCATGTGTGTGGCCGGGGCTCCAGCAAGGATTGGAAGCGTT…	-2.6323	0.15913	-0.5851	0.28955	-1.8237	0.16437
46	CG6852	CG6852	unknown	0	CAGTTGGATCCGCTTTGAG	GGCCATCGTGCAGTAGG	131	CAGTTGGATCCGCTTTGAGATCCCCAATAGTCGACATGTCCACCAAGCAGGCGAAATTCGTTGAAAACACCATTGCCAGCAACAAAGTGGTGATATTCAGCAAGACCTACTGTCCCTACTGCACGATGGCC	-2.6126	0.67958	0.15131	0.22835	-1.1795	0.24098
47	CG32271	CG32271	proteolysis	0	ATCGGTGGCAACTTTATGTG	CCAGAGTCGCCTTCGC	482	CCAGAGTCGCCTTCGCAGGCATCCTTGACGCCAGGCACTGAGGCGCAAAACATGGTGTTGGTGATGGTTCCGCGCAGCTTATACTGGCTCATGCATGCCTTACGCGGAATGAGCGCCACATCTACGCTGCGCACCTGCATTGAAACTGCCTTGTTGCGCTCCGTAATTTGTCCCCAGCCAGAGACCTTGATCAGATCGCCTGCCTTGAAGCTGGTATTGCACAGCTCAATGGTGGACACTTTGGGACCGCTGATGGGAGCTTTTAGTTTTAAAACAGCCACGTCCGAGGTGAGGGTGCGGGTGTTGTAAGCCTTTGGGGTATAAACCTTGTCCACACCACTTCTGACACCCGTCTCCGTAAGTCTCGTTACCCCGGCAACGACTAGGATACGAGAAGCG…	-2.5867	0.9782	-0.93934	0.42166	-0.35732	0.26822
48	Gr64e	CG32258	receptor activity	1	GATGGGCATTGATCCTTCTG	CACAGCAGACCAGAATCAG	426	GATGGGCATTGATCCTTCTGGTGGCCGCTCTATGTGAGCACCTGACCTATGTGGGAAGTGCGGCTTGGAGTAACTATGTCCAGATTCGAGATTGCAATCTGAAGGTGGGATTCGTGGAGAACTACTTCCTTCGCGAGCGTCAGGAGTTATTCTCGGTTTTTGAATACCGCGCCTGGATGGTGTTCTTTATCGAATGGAACACCATGGCCATGACTTTTGTGTGGAACTTTGGCGATATTTTTCTGTTTCTCATGTGTCGAGGCTTGAAGATTCGTTTTCAACAGCTGCACTGGCGTATTCGTCAGAATCTGGGAAAGCCGATGGCCAAGGAGTTCTGGCAGGAAATACGTTCGGACTTTTTGGATCTGGATAGCCTGCTGAAGCTCTACGACAAGGAGT…	-2.5766	0.21375	-0.90731	0.21679	-1.1576	0.17111
49	cue	CG12086	receptor activity	0	CTGGACGGATCGTACTACC	GCTCGCCCTTGAATCCC	515	GCTCGCCCTTGAATCCCGGCTGGCAGTAGCACTTGGGGTAGGCCAACTCCGACATCTGGCATGTGCCGTGGACGCAGTAGTTGTGGCACTCGCGGATCTCGCAACGCGATCCCTTAAAGCCAGTCGGGCAGATGCACAGATCCGTGGCAGCCCTGTACTCGCCGTCGTTCATGCAACGCTCGTCTTCGAGCACCTTTATCTTCTGGTCCAGCAGTGAGCGTATTTCAAACTTCCTGCTCTGCTCGTCCACGCGCTCCTTCACCTTCCGCACAATGCTGGCGCAATGGTGGTCCTTCTGCAGTCTCTGGTAGAAGCCGGTGCGGGCCACAATTCCTCGCGCTTCCTCGCTAAGATTGGCAACGCGCACCAGCGGACAGTCCTCGGCCACCGGCTCGGGGT…	-2.5684	0.059164	-1.4487	0.061097	-0.64534	0.023185
50	CG33692	CG33692	unknown	0	CGCATCCAAGTTCTATCAGT	CCGGACGATCCGGAAAC	477	CGCATCCAAGTTCTATCAGTTCCTGGATATTTGCTATAGGAAACTAGTCTCCGGCAGCAAGACGCCGTCGGAGAAGTGCGGCTTTATTCGCATCAACAAGGAGTCCGTGGTGCCCTACACTGTGCGCAACAATCAGCAGGTTGTGCCGCTCTTTTATTTTGAGGGCGAGACCGAGAATCTAAAGACCAAAGCGGAGCTGCTCAATGGCTGGGACCTGGCTTATCTAAAGTTCTGCTGCAAGGTGCAGGGCATACGCAATGAGCTCTTCTCCAGCGAGAACGTGGCCGTGATTTCGCTGACGGACATCAAAAGCTACTTCCCAAATGGCACCGAATTCGAGGACTACTGGCCCAGCAAGGTGGTTGACTCCAATCTGCTCATTGGCAATCGGGCCAATGT…	-2.5674	0.0355	0.13027	0.085961	-0.98833	0.073947
51	CG12467	CG12467	metabolic	0	GTGGCGAACGATGGACT	GCGCCTTCGCATTCTTC	514	GCGCCTTCGCATTCTTCGGACTCTCTGAACCACTTCGCTTAGCCGGACTCAAACTTGAGGAAGTCTTTAGGCTCTTCGAGGGGCTCGATGCGCTGCCGGAGGTTGAGGTCTCCGTATTATCCGTGCTTGAGGAGTTGTGCGAGTGGTGGGTGAGCATAACCGCATGGTCCTCCCCGTCACTGGAGTCGTCGCTCGAATCGCCCGTAAATGGCATCGAGCGGATTTGCGAGGCTCTACCCTTAACCGTTGCGTAAACGGGCACGGATATATCACAGAAGCCGCCGCTGGCGGTTTGTTGTTGCCTCGACGGTGGCAGCGGAGTTCCCGGCGTGCTACCCAGGGTACCGTGTCCATCCCCGGTTCCGATTCCAGTTCCTGATCCATGACCGTGGCCATGTC…	-2.5631	0.34025	-0.2149	0.21659	-1.1318	0.14406
52	CG9527	CG9527	metabolic	1	CTTGGAACCCCACATCTTCT	GCCATTGAGACCGATCTTTT	477	GCCATTGAGACCGATCTTTTCGCCCATATCGCCGACGGTTACGCCGGGGAATGGAAGCAATGTACGCTCGTCCCGAATGGGAACAAGGAAGGCCTGCAGGCCCTGGTGCTTGTCATCCGGCACGTACAGCTGGGCGTAGACGATTGCGTGCGTGCAAGTCTTGCCTAGATTACCGACCCAACACTTGGCCGCCTCGAAGTCTGGCGTGTGGATGATAAACTCCTGCCTTTTCACATCGTAGGTGGCACGGGTGCGCATGCCGAGCGCGTTGGTGCCGTGAGAAATCTCAGTGAGAGCGTAGGCGCCCAAAATGCGGTTGTCCGCGATCTTGGCCACGTACTTGCCCAGGCGGCCAGATCCGTTGGAGACCAGCGTGCTGGGGAACATGCCAGTTGAAAG…	-2.533	0.22293	0.27158	0.16695	-1.8049	0.084766
53	CG1746	CG1746	metabolic	0	CCAACTCCAAGCAGTACTTG	CCAGCGACACCGACTGT	193	CCAGCGACACCGACTGTTGCGGCACCAGCACCAATGAATTTGGCGGCCGAGTCAATGTCACGCGTGACTGGCGAGGTCTGGAATGACCTGATCTGTGGCAGCAATGCAACGGGGGTTGTGTTCTGAGCGGCCAAAGTCTGGCTCTGGCTGATGATGGCGCTGCTCAATGGTCGCAAGTACTGCTTGGAGTTGG	-2.528	0.24603	-0.1483	0.21922	-1.4752	0.051186
54	crol	CG14938	transcription factor	0	GCACCGGTGCGACTTTT	CCGCGACATATGGTTGATC	571	CCGCGACATATGGTTGATCAGGTGTTCCTTGCGCGTAAACGGCTTGTTGCAAACGTTGCAGCAATGCGGATTGTCGCTCGAATGCTGGCGCATATGATTGTTGAGGTGCTCCTTCCGCGTAAACGTCTTCTGGCAGTACTCGCACTTGTGCGGCGAGTCGCCCGTGTGCAGGCGCACATGGTTCGTCAGGTGCTCCTTGCGCGTGAAGGTCTTCTTGCAGTAGGAGCAGCGGTGCGGGGAGTCGCCCGTGTGCTGGCGCACATGGTTCGTCAGGTGCTCCTTGCGCGTGAACGTCTTGGTGCAGTACGTGCACTTGTGCGGCGACTCGCCTGTATGTTGCCGTACATGATTAACCATGTGATCTTTGCGCGTGAACGCTTTCGTGCAGTACGTGCACTT…	-2.5263	0.3486	-0.86229	0.14463	-1.1607	0.23409
55	vih	CG10682	ubiquitin	1	TCAGCCCCGAGCAAAGT	CGTAGAAGGCGTCTAGATAT	570	TCAGCCCCGAGCAAAGTGGTGGAGCAGGCGGCGGCGGCAGCAAGCACAGCGATGACTCCATGCCCGTGAAAGACAATCACGCCGTGAGCAAAAGGTGAGTAGCACATGGTGCAGCCTAGATAATCCGCCAATATACACACACACTCACACTCACCCACAGACTGCACAAGGAACTGATGAACCTGATGATGGCCAACGAGAGGGGCATCTCAGCGTTTCCGGACGGCGAGAACATCTTCAAGTGGGTGGGCACCATAGCGGGTCCACGGAACACGGTGTATTCGGGGCAAACGTATCGTTTGTCACTGGATTTTCCCAATTCCTATCCGTATGCAGCACCCGTGGTGAAGTTCCTGACGTCCTGCTTCCATCCCAATGTTGATCTGCAGGGCGCCATCT…	-2.5243	0.3698	-0.31589	0.1719	-0.97941	0.13355
56	E(Pc)	CG7776	chromatin	0	AACAAGTACAGCATGAACAGA	GCCTCGAGCGTAGTCC	518	AACAAGTACAGCATGAACAGATGCAGGCCGCCAGGAAGATGGAAGAGGATGAAGCCGCTCCCTGTCTGAACCAGCTGCCTGACGTGATTCGCTTGCGAAATATCCGCAACAGCCAAGTGCATGCGAGGCCGAAGGACCTGTTTGTACAAGCTCCTGTTGATGAAGAATTCAATGCAGACTACATGGGTGGACTGTCGCCCACTTCCAGCCAGCGGCTAGACATCTGCAATGAGCTGCTTTCGGAGATCCGGCGCGATTGGCTACACTTCCGGCCCAAAACTCCCACAGATGAGCTGTCCGATAGCCAAGATTGCGAAGTGGGTAAGACGTGTGATAGTCACGCTGTCGACTGGACGCAGGACACGCCCATAAGTGTGGAACTCAATCGCTTAGGAAAGC…	-2.5152	0.54922	-0.56752	0.3142	-0.7559	0.040559
57	Smg1	CG32743	RNA processing	0	GCAAGCTTGGTTCGTACTC	TATTTGTTGGGTCTGCACATC	516	GCAAGCTTGGTTCGTACTCTGGATCGCGCTGGCGGAGCATTCGCGGCTTACGAACAGGTGGCACTGGCCAGCCACGACGATGGACTGCTGCATCACCAGCTGCTCTTTATTCACCTGGTGCGCACCATGTTGCAAGGAGTTTTGGTGATGACCAAGGAGGAGGATCAGCATCTTGCACAATTGGAGAGCCTACTTTCAGCGCTGTCGCATCTGAAGAAGATGTTTGAGTACGACTTGCCAGCCAACTTATATCGATTGCTCCTGCTGCAACCCAATCTGGGCAAATTGAGTGCCTTGTGCCATTTGAGTGCCTCCAGCCTGGCTCAGCTGTTTTTGGAAGCCACAATGGAGAATGGACATAAGCCGCCGGATCAGTTCCCAGTAGAGCGCAGATTTCTG…	-2.5	0.228	0.40261	0.067067	-1.1994	0.09081
58	14-3-3epsilon	CG31196	transcription factor	0	AATGGTGGAGGCCATGAAG	TTCAATGCCAAGCCCAAAC	462	AATGGTGGAGGCCATGAAGAAGGTCGCCTCCATGGACGTAGAGCTGACCG	-2.4882	0.09571	0.076149	0.089439	-1.0808	0.092149
59	eca	CG33104	protein transport	0	CGTCATCTCAAGAGCTTCT	CGATGAAATTCGCAATTCCT	141	CGATGAAATTCGCAATTCCTGCCAAATGAGGGAAACACACGGAACAATGAGGCCAGTGGTTGGCCAGTGGTGCTGATGATGCCCTAGCCCCGGAGCACCTCACACCAGTTTCTTGGCCTCAAAGAAGCTCTTGAGATGACG	-2.4714	0.18207	-0.036108	0.093699	-1.5496	0.10084
60	Toll-6	CG7250	receptor activity	0	TCAGCGCATTGGACCCA	ACAATATTTGTGGACCAGGTTT	510	TCAGCGCATTGGACCCAGTTCCATACCAAACTCTATCGAACTGCTGTTCCTGAACGACAACCTGATAACCACCGTTGATCCAGATACCTTTATGCACAAAACCAATCTGACCCGGGTGGATCTCTATGCGAACCAAATCACAACGCTGGACATCAAGTCCTTGAGGATTCTGCCAGTTTGGGAACATCGAGCTCTGCCAGAGTTCTATATTGGTGGAAATCCCTTCACCTGCGATTGTAACATTGATTGGCTGCAGAAGATTAACCATATAACATCGAGGCAATATCCAAGGATTATGGATCTGGAGACCATATACTGCAAGTTGCTGAACAACAGGGAGAGGGCCTATATTCCCCTGATCGAAGCTGAACCCAAGCACTTTTTGTGCACCTACAAGAC…	-2.4669	0.19272	0.0049313	0.24831	-1.0614	0.2094
61	eIF4AIII	CG7483	translation	0	GACGAATTGACACTGGAAGG	AGAATATTAGTTTAGATCAAGTCAG	518	GACGAATTGACACTGGAAGGCATCAAGCAGTTCTTCGTCGCCGTGGAGCGCGAGGAATGGAAATTCGATACCCTGTGCGATCTGTACGATACTCTGACCATTACCCAGGCCGTCATCTTCTGCAACACGAAACGCAAGGTGGACTGGCTGACGGAGAAGATGCGCGAGGCTAACTTTACAGTCAGCTCGATGCACGGCGATATGCCGCAAAAGGAGCGTGACGAGATCATGAAGGAGTTCCGAGCCGGCCAGTCGCGAGTGCTCATCACCACCGATGTGTGGGCTCGGGGTATCGATGTACAGCAGGTGTCGCTGGTCATCAACTACGATTTGCCCAACAACCGTGAGCTGTACATCCATCGCATCGGTCGTTCTGGTCGTTTCGGACGCAAAGGTGTT…	-2.4614	0.37861	-0.55495	0.071501	-1.2374	0.25324
62	Tango11	CG30404	protein transport	0	TGGATTGGACGATGATCTCT	TTCAACGGAATTGGTGTCATT	508	TTCAACGGAATTGGTGTCATTGCCTTGAAATCCCATACGGGCGACTCCATTGGCACGCACATATTGGGTGGCATGGACCTCCTCATCGTCGGCGTCCTCGTCGAGATCATTACCATACAAATGATGACCATTGGCCCGGATGGGCGAGCTCTCCTCGGAGGCCGAGGGAAAGTGTTGATCGGTGAGGGTGATAATGCGCGGTGGCGTCTGGACGCGCACCAATCCGACCGATGGGTTCTTGGGCAGAATGGAGTTCTCCAGCTGGATTTCCCGCGGAGCAGATCGCGTCTCCAGATGCTGATTGTGGCCCAGGACCACAATTCGATCCGGTACATTCATGTCGATCTTGTCGTGATAGTTCCAGGAGCTGATCATCCCGTTCTGGTTGGACAGCAGCAG…	-2.4591	0.65048	-1.1406	0.70713	-1.3856	0.28574
63	CG14830	CG14830	unknown	1	CCGTGGTCCGGTGGGA	CAGTGGAGCCTAATGTAGTAA	716	CCGTGGTCCGGTGGGAAAAATCGAAGCGAACGCGTTGCGATCACGGCTCAAACTGATCGCTCGAGAGTTGCGACAATGTTCCAGCACCTGTGAGAGTGGTCTAAACTGGTCTAAAACGCGTCTCGAACCGGTTGCGCTCTTGGCCAACTCAATCCTCACTATCGACTCTTCGGGCTCTTTCCCAACTATACTCTCCCCATCTCTCTCACTCTCTGTGGCTTTCTTGGCCTGGCCGTGCCGGTCTCCACCATCTGCACTTTGCACTTTTGGCGACTGCATTTTGTTGTCAAACTGCAAAAACTGCATTTAATAACCGTTAACCGAAACTTCTGCAACACGTGCACTGCATTCGCACACAGAGAAAAAAAAGGTGACGAAAGATTCTCTTTCTATGAAATT…	-2.4457	0.80523	0.60535	0.003405
64	CG4768	CG4768	unknown	0	GAAGCCGGAGCATCACC	CTTGAACGTGTGCAAGTCA	199	GAAGCCGGAGCATCACCACCAGAGTGGCAGTGGTGGCTCTGGCCTGGGATTCCACGGCTCCGGATTGGGCCTGACCGGTGGTCCGCTCACGGCTGCCGGGGGTGGGCACTTGCTGTCCGCCGGAGCAGCCGGTGGCCGTCAGGAGGGAACGGGCGGTGCCCCCGGCGGCGGAATCGGCGATGACTTGCACACGTTCAAG	-2.436	0.29449	-0.25893	0.11649	-1.3522	0.1815
65	fog	CG9559	signaling	0	TGGTGACCAGTTCTCTTTCC	TGTTGCAGTTGCCGAAGT	515	TGTTGCAGTTGCCGAAGTTGTTGTCGTTAACTGAACCGGTTGCACTTTCGATTTTATCAAGACCAGGCGATTTTCACGTTCATCTATCTCGGGTTCTTCTGGCGGATGTGGTGATGATTGGCCAGAGGTGGAGGTGGCAGTCGATGTATCCATTGACGCCTCCGCAACCGTTGTGTCCCCTGTGGTTGTTGCCGTCTCTGTGGTATACTCGTCTTCCTCACTTGGTAATATGTCCGTAGCGGTCACCTCCTCCTCTCCCACCTCCTCTTCCAGCTCCGCTCCTACCTTCTCTGCAGCATCAACCGCGTGTTTGGTTTTTACATCCTGGTCTGCGCTTAACGGCGGCGCCACCTTGCGATGACTGAAAAGCGGCGGCAACAACTCAATGCTGCCATCGTA…	-2.4348	0.2993	-1.2357	0.57776	-1.2335	0.48237
66	CG10540	CG10540	cytoskeleton	0	GTCGCTTCTACGACCCG	ACCTCCTTGGCCACCTG	494	GTCGCTTCTACGACCCGCGCACAAAGCAAGCCTTCAAATACGACCACCTCCGAAAAGAGGCTTCCGACTACCAGGACGTAGAGGCAGATGCCACTGCGGAGCCCTGGAGGGCGGCCCTCGACCTGGAGACGCTCGCCTACACTGCCAGTCATTATAGACACGGGGTAAGTTGAATGAAAAACGCTCTATTGCTTACAATAACCCGTAACATTTTCTCTACAGGTCAGCTCTGTTTTTGGAAAGGCGCAGGGCAACCAGATCACCCTGACCATTTGCATCGAAGACCACCAGTTCCAGCCGAAGAACTATTGGAATGGCCGATGGCGCTCCCAGTGGCATGTGACCTTCCAGGCGGGCAGCGGAACCGCCGAACTGAAGGGTGTGCTCAAGGTGCAGGTG…	-2.4183	0.42087	-1.053	0.47979	-2.0285	0.42418
67	CG31992	CG31992	unknown	0	AATCCAAGTAATCCTATAAGCAG	ATTGCTTGCTTTGCTTAATGA	496	ATTGCTTGCTTTGCTTAATGATCTCCGCGTTAATTACGTTCACCATTCCCACGTTAAGTCCCGCTAGTTTTTGTTGTTGCTGAGATTTTCCAATAATCCCCCCGTGCGTGTTCCACTCAGATCCTAGATCAACCCCATCCACCACGCCCGCAGCAGTGCTCCAACCTGATGAAGCACTATTGCTTGGCGGTTTGCTTTGCTTATTGCCCCAACTAACTCCAACAGGGGCCGGGTCGCTCCAAGAGTTTTGTGCCAAGGTTGAGTTGGACTTGTCATCAACCCAATTGTTGCTGGATACACTGCCACTGCTGGGAGCGCCGACATTAACGCTATGAGTGTCATCTCCCCAAGTAGTAACAGCAGCAACATTATTTCTGCCACCTACATTGCCGGAATGCA…	-2.3918	0.27104	-0.79164	0.19491	-0.91329	0.21977
68	CG14219	CG14219	metabolic	0	CCAAGGGAAAGCTGAATATAC	AAAGCTTATTGATCCTTTAAGTG	140	AAAGCTTATTGATCCTTTAAGTGGCCCGCTTTCCCACAGCGGCAGGATCTTCATGTAGAAGAGTATGGCAATGGCCAGGATGGGCGTGAGTCGCAGATACCGATGCAAATACATTAGGGGTATATTCAGCTTTCCCTTGG	-2.3839	0.32232	-0.20405	0.085599	-1.0367	0.14913
69	CG11929	CG11929	unknown	0	TCGGGTTTTTGCTAAAACAAA	GACGTCTTAAGTTCCGATTTC	507	TCGGGTTTTTGCTAAAACAAAAAGCGAAGAAACACTTTCCGACAAGTCTAGAAATACTTCAGCTTTCTCTGCAAATCCCACGAAACAAAATGATACTGAACATGGGGTTGAAAACTTACTGGGTGAAATTGTTAAAAAACCCAAATCAAAGGTTTCCTCCACATCTTGCTTGGAGGCAAAGAGTTCCGAACAATCCAATAAAAGTGTAGAGAAGGAATTATACAAATCCTTTATTGAACAGCTTATTAGTCATTTCACAAAATCCAAGTCGTGTGAAAATAATCAGGCGCAGAATGCCCAATCAGAGTCCTACTCATTCGATCGCTTACTGCCGGAATTCGTAAAAATGTTTACGAGATCCAACAGCCTCGAGGAGGACAGACCCAAAAAAGTGAGCAT…	-2.3769	0.39579	-0.24947	0.19605	-0.71817	0.11421
70	CG7708	CG7708	hormone activity	0	GGCATCTTCTTTGCCAATCC	GGCTGCCCACGTGCT	349	GGCATCTTCTTTGCCAATCCCATGCGCAAGCAGGGTTACATCACCATGTTGGATCCGTTGCAGGATTCCTTTGGTGAGCGGATGGGAGGATTGCTCTTCCTGCCCGCTCTATGCGGTGAGGTCTTTTGGGCAGCCGGCATCCTGGCTGCACTTGGCGCCACTCTATCGGTGATCATCGACATGGATCACCGCACCTCGGTGATCCTGTCCTCCTGCATCGCCATCTTCTACACACTGTTCGGTGGACTGTACTCCGTGGCGTATACGGACGTGATCCAGTTGTTCTGCATCTTCATCGGTCTGTGGATGTGCATTCCCTTCGCCTGGAGCAACGAGCACGTGGGCAGCC	-2.3713	0.27517	0.2143	0.16911	-1.3127	0.14934
71	Acp98AB	CG31056	hormone activity	0	TGTTCTTAGCCGCATTGG	TTTTAGAGCATGCAAGTTTATTT	145	TGTTCTTAGCCGCATTGGGCGCAGCCTCCGCACGAATAAGGGGACACACT	-2.3663	0.13053	0.16352	0.22391	-1.8076	0.10908
72	CG15153	CG15153	unknown	0	TCGGGTTTTTGCTAAAACAAA	GACGTCTTAAGTTCCGATTTC	507	TCGGGTTTTTGCTAAAACAAAAAGCGAAGAAACACTTTCCGACAAGTCTAGAAATACTTCAGCTTTCTCTGCAAATCCCACGAAACAAAATGATACTGAACATGGGGTTGAAAACTTACTGGGTGAAATTGTTAAAAAACCCAAATCAAAGGTTTCCTCCACATCTTGCTTGGAGGCAAAGAGTTCCGAACAATCCAATAAAAGTGTAGAGAAGGAATTATACAAATCCTTTATTGAACAGCTTATTAGTCATTTCACAAAATCCAAGTCGTGTGAAAATAATCAGGCGCAGAATGCCCAATCAGAGTCCTACTCATTCGATCGCTTACTGCCGGAATTCGTAAAAATGTTTACGAGATCCAACAGCCTCGAGGAGGACAGACCCAAAAAAGTGAGCAT…	-2.3626	0.36635	-0.088449	0.27079	-1.4853	0.12994
73	Scsalpha	CG1065	metabolic	0	GGAGTGCGCTGCAATTC	GTTCGGGGGCGATGATTC	433	GGAGTGCGCTGCAATTCGCAGTACAACAAGACGCGCGGCAACTTGAAGCTGAACGGCGATTCGCGGGTGATCTGCCAGGGATTCACCGGCAAACAGGGCACGTTCCACAGCCAACAGGCTCTGGAGTACGGCACCAAGTTGGTCGGCGGCATTTCCCCCAAGAAGGGAGGCACCCAGCATCTGGGACTGCCCGTCTTCGCTTCGGTGGCGGAGGCCAAGAAGGCCACCGATCCACATGCCACCGTCATCTATGTGCCACCACCGGGCGCTGCGGCCGCCATCATCGAGGCTCTGGAAGCGGAGATCCCCCTGATCGTTTGCATTACGGAGGGTGTGCCGCAGCACGACATGGTGAAGGTGAAGCACGCCCTCATCAGCCAGAGCAAGTCGCGATTGGTG…	-2.3475	0.61992	-0.3677	0.18395	-1.2644	0.4494
74	polybromo	CG11375	chromatin	0	ACTACTACGACATTATCAGGG	TCTGTGCGGGACAACTTTC	493	TCTGTGCGGGACAACTTTCTTGCACGTTCCAAACAGGCAAAAATATCTTCCTGGTAAACATCAAGCCGTTTGTAAGCTCCTTTGTCAAGCCTTCGTTTTACAAGGTCCAGCGAAATGCCGCGAACCTTGGGTCCTTCGCCAATCTCATCGTACTCCGGCAGTTCGGCCAGGGAATCCGAGTAGCAACGTCCCTCCTCGTCCTGGTGATTGTAAATAGTCGTGAACAGTGTGAGGAACAGCTCCTGAACAGCCAAAGGAACATCCGGAAGAGAATCGCGCTCGGTGCGCAGTTGTTGCTTCAGCTGCAGTGTCAATTGTTGTAGCACGAGCGCATCCTTGTAGATCTGCGAGTCTGGCTCGTTATACTTGCAGGCGTTCTCCAGCATCAGCAGAAAGTCC…	-2.3429	0.29991	-0.25234	0.28032	-1.5289	0.035648
75	Ptp4E	CG6899	phosphatase	0	TCCACCCGCACCATGC	CGGTGAATGTGTAATTGTGATA	511	TCCACCCGCACCATGCCACTGATTCAATCCGATGTGTTCATCGCCAATGCGGGGCACGAACAGGGTCAGGATGAGACCATTACCCTTAGTTACACACCCACGCCGGCGGACAGTACTCGCTTCGATATCTATCGCTTTTCGATGGGCGATCCGACGATCAAGGACAAGGAAAAACTGGCCAACGATACGGAACGCAAGCTGAGCTTTTCGGGACTGACGCCTGGCAAGCTGTATAACGTGACCGTGTGGACAGTGAGTGGCGGAGTGGCCAGTTTGCCGGTTCAACGGCTATATCGCCTGCATCCGCTGCCCATTAGTGATTTGAAGGCCATCCAGGTGGCTGCTCGTGAGATAACGCTGCATTGGACAGCACCTGCTGGCGAATATACTGATTTTGAA…	-2.3297	0.27689	0.70416	0.17551	-1.6734	0.077599
76	Map205	CG1483	cytoskeleton	0	AGGAAAATGCTGTTTTTGAATC	GCAGCAGTTGACACTGACT	499	GCAGCAGTTGACACTGACTCCTCTGGAGCAACAGAGCGCAGTTTCTCCTCCAAAGCAGAAGTCAGCAGTTGCTCATCTGTAGTATCAGGCAACAGTTTCTCCTTTGAAGCCGAAGAAAGCGGTATCTCATCTGAAACAGAAATAGGAAGTCGCTCTTCTTCAACAACGAAGTTCTTTTCAGTGCCAAGATTTTCAACCTGGGCAACAACATCTCCAACAGGGTGCAGCAGCTCCTCCTTTACAAAGGCTTGTTGCTCACTCCTATGATCCTCTACTTCATTTGAAGACTTACTAGCAACTTTATCACATATAGCAAAGTCCTCGGAAGCTGGTATAGGCATACCTCCCACATCCTCCATCATTGTATTCGCCTGCTCTATCACCAGGTGGGCGGGCGTG…	-2.3219	0.18394	-0.42392	0.02728	-1.1419	0.11682
77	CG33116	CG33116	metabolic	0	CACCACCCCCATTCCGTC	CATTAATTATGACTAGTGGAAGATT	494	CACCACCCCCATTCCGTCGTGGGTCTGGCTCTGCACGGCCATCAACATCTTTTTAGCCTACACCCTGGACGGGATCGATGGCAAGCAGGCCCGCCGCATTGGATTATCTGGTCCGCTGGGCGAGCTCTTCGATCACGGTTTGGATTCATATACCGCCATGTTGATCCCGACGTGCCTGTACAGCATTTTTGGACGCAGTCGCGTGTATTCGGTGCGACCCATGAGGATGTACTACGTATGCCTAACGGTCTACTTCAACTTCTTCATTTCGCACTGGGAGAAGTACAACACGGGCATCCTCTATCTGCCCTGGGGCTATGACCTCAGCATGTGGGGGAGCACCGCCATGTACCTGGTCACCTGGTGGATGGGCTTCGAGCGCTGGAAGTTCGAACTGCC…	-2.3114	0.20019	-0.59413	0.10002	-1.1616	0.12334
78	Sans	CG13320	unknown	0	GTGGCTCCAGCAAGACC	AACTGACCATCCCCCAGAAT	514	GTGGCTCCAGCAAGACCGGCAACATGCTGTCCACTCTGAAGCAGAAGATCTGGTCCAGCCAGGGCAATCTAAATAAGACACCAAGGGATACACCGCCTCCCACAAAGTTCAGCGATCTGGTTGGGAACGGTAGCAGCAGCAGCGGTGGCTCCACAATAGCCAGTCGAGCGGGAACGGTGCAAAAGAGACCGTCGCAGCTCCAAAAGCAGCACAGCAGCACATGTCCACACTCGAAGATATCCAGCGACACAGACGGTGGCTTCAAGGTGCGCGAGGTGGAGCCAGATGGAAAGCGAACCATTACATCGCTTACGGGTCTGCAGAGAGACTCCGAGGTGCTGTATGTGGGCACCTTTAGTTCCAACGAGGACAGTGTCGGCAAGCGCGGCAAGATCAGCG…	-2.311	0.13504	0.66879	0.14362	-2.0589	0.13412
79	Rad17	CG7825	DNA replication	0	GGACTCAGTCGATCTTACTG	AGTAACTCTTCAAAGTTGACCT	504	AGTAACTCTTCAAAGTTGACCTCCTTATCGCTGAGCAGGACGTTGGGAAAGTCCTCGACAAGAAGCAGTCTCTTATTTTGCGAGTCCAGCAAGGATTTGTATCGCGAGGCACGGAGCAGAAAGCTTTTAAAGGCCTCCAGATGGGAGCCCACATAGGAGGCGCCAGTCGTTTGATCACCCAAGGTGTTGACCACCTCACAATCGATAGGATTGATCCACTCCTGCAGCTGGTAGCCGAACTCCTTGGCCAGGACTCGCAACGTGGTGGTTTTGCCAGCACCAGTGGGCCCGGTAAGTAGACACATTTGAGCCGGGAACTTCTTGCGCACCGCTTCGCAGTGACGCAGCCAATCGCGTAGTTCTCCGACCTTCTTTGGATGCACCGCCAAATCGTCGCTG…	-2.3081	0.1266	0.048336	0.12022	-1.1586	0.080683
80	Fs	CG33466	hormone activity	0	CGTTCGCATCATAAACTTTATA	GGTCGCTGCTGCTTCC	152	GGTCGCTGCTGCTTCCGCGGACACTTGTAGCGACAGGTCACGCATCTCGGCTGGCGCGTCTGCAGATCCACCAGGCAGTTATCCTTTGGCCCACACTTGATGTCCGCACAGCTCACGCGGCCTGCTGCAATATAAAGTTTATGATGCGAACG	-2.3076	0.6606	-1.1913	0.52972	-0.99648	0.52243
81	Ef1beta	CG6341	translation	1	GCAAGGCCGATCTGTCC	GCAAATCGATGGACACCTT	507	GCAAGGCCGATCTGTCCGTGTTCGATGCTCTGGGCAAGGCCCCCTCTGCCGACAATGTGAACGTGGCCCGCTGGTACCGCCACATCGCCTCCTTTGAGGCCGCTGAGCGTGCCGCTTGGTCGGGTACTCCTCTGCCCCAGTTGGCCGGTGGAAAGCCCACAGTGGCTGCTGCTGCCAAGCCCGCCGCCGACGATGACGACGATGTGGATCTATTCGGATCCGACGACGAGGAGGACGAGGAGGCCGAGCGCATCAAGCAGGAGCGAGTTGCCGCTTACGCCGCCAAGAAGTCTAAGAAACCCGCCCTCATTGCCAAGTCGTCGGTGCTCCTCGATGTCAAGCCCTGGGATGACGAGACCGACATGAAGGAGATGGAGAACAATGTCCGCACCATCGAAA…	-2.3032	0.3429	0.14545	0.37594	-1.8893	0.11142
82	CG13054	CG13054	unknown	0	CAGCAGCCAGGATGATATTA	TGGGCTGACGCAGTGG	503	TGGGCTGACGCAGTGGAGTGCTGCTGCAGGACAACGAGCGCATCGATGCATTTCCCGTCGGACTGGAGAAGTGATGCAGGATGCGGCTCACCGAGGAGGAGATGGAAATTCGGCTGAGATGCAGTCCCGATGACTTGGCGGAAGCGGCTGATGCGGATCGAGGCTTGCTGTTCTCGTTCTCGTTCTCGTCGTGGCGCAGCTCCACCTCGTCCTCCGCCTCGTTGCTGCTACCCTCCTCGCTGGTGTCTTCCTCGAAGTGCAGCTGCGGATGCAGTTGCTCCATGGCACTGCCGGGTCTGTAGACAGCCTCCACATAGATGTGTCCCTGCTGATCGTAGTAATCCAGACCGGGCGAGTATCTGGAGCAGGCCGATCCGCTCGAGGTCCGGGATGTGTGCT…	-2.3025	0.51994	-0.5651	0.43464	-0.65611	0.35338
83	jeb	CG30040	signaling	0	GGAGCGATTCGCCTGTC	CGCGCCCAGCGTAGT	264	CGCGCCCAGCGTAGTAACGCATCCGCTAACACATCCAGATGGGCCTTCGTCTGCAAAGATAGGAAGACCAGAAAAATGGCATTTAAACAATGACATCAAGTATACGCCGTGTTGTGCGCCGAACTCACCGTCTTGTAGAACATGCAGGATCTTCGGTCCTCGTCCTCGCCATCGGGACAGTCGATGAAGCCATCGCACAGCACATGATCGTCTATGCAGCGGTATCTGCCCTGCCGGTCGGGAATCGGACAGGCGAATCGCTCC	-2.2942	0.34822	-1.7149	0.31715	-0.074961	0.21136
84	CG6115	CG6115	unknown	0	TATTTGGGCCGCGAATATC	ATAGCGCTGCTTGACACT	195	ATAGCGCTGCTTGACACTTCGGTACTTCTTCAGCGAGTACAGGGCCTCCACCTCCTTGGCCAAGTAACGTCCTTGGGCTAGCAGGGCGACGATCTTCTTGGGATCCTGCTCGTCCTTGTGGTTCATGAAGGCATCGTGGATCTGCTTCCTGAACTTCTGCGGCCCGTTCAGGCCGGGATATTCGCGGCCCAAATA	-2.2828	0.63648	-0.24757	0.44513	-1.2825	0.29439
85	mun	CG33518	receptor activity	1	TGGGCATGGACGAGAAAC	TAGTAAACACCGGCATTTCC	319	TAGTAAACACCGGCATTTCCGTTTCCGCCGTAGCCCAAGCCCGTATCAATGATATCGAATGGTTCATTATCAGCAGCCGCCGCTGCCATGTGCCGCTGATGGAAGCCGCTTATATTGAACGGATAGCTGGGCACGCCGTGCATGGAGCCCAGATAGTTAAAGCTGCCGGATAGACCCATGCCCATGCCCAGACCGTAACCGGAAACGGAAGTGGTGACCGTGCCGGAACCGGAGCCGGAGCCCATGGCAATAAGTGGCGTATCAATTAGGGCAAGATTATCATTGAAGATTCTCTGATGCAGTTTCTCGTCCATGCCCA	-2.2693	0.47104	0.1674	0.097662	-1.1807	0.20444
86	mRpL10	CG11488	translation	0	GCGGGCCCGGGTAGT	GGGTCTGGACAAGTTGTGC	512	GCGGGCCCGGGTAGTCGCAGTCACGCAGCCGAAATATCCGGAACTCCCAAAAGCTAAGAGCTGCTTCAAAACGCGTGCGGAGCGCACGCAACAGCAGCAGGAGAATCCATACAACGAAATCATCGCACGAGAGGTGCGGAATTGGCTGGATCATTCCCGACTGGTTGCCTTCTTTCACTTAAGTTCTATAACCGCCGATGACATCTTCCGCGTGCGCGTTCAGCTTCACAAGCAGAACCTGCACCTCAAGTCCTACGGCAGCAAGATCATCGAACAGGCGGTGAAGAATACTCGATACGAAGCGATTGTGCCCCTGTTCCACTCCAATCATTGCATCGTCTTCTCACCGGACCCGGAAAAGACTGCCGCACTGCTACGAATCGTTCGCAGGGTGCCGCA…	-2.268	0.55862	0.81533	0.61437	-1.8793	0.30418
87	CG31499	CG31499	receptor activity	0	ATGAAGCCGCGCATTAAG	CTACTTACCGCCCAATATGC	321	ATGAAGCCGCGCATTAAGAATCACTTTCGGGCCCATCAACTCTCGATTTGGCTGCGCCTGATACCGGAGCTTCATCGCGCCGGGATGGAGGATGTGATAGCCCGGCACAATCTGTTCCGCAATCACGACGATATGGACCTGTACGAGGGACCCGTTAAACCGGATCCGTTTGGCATATCGACAGCCGCCGGAGCAAGTGGCTCCTCATCCTCGTCGTCGTCCTCATCCCGCCTTCTGCTCGTCGATGAGCAATTGATGATGAAGAAGGGACGCGGCCTGAACGGCTCGGCCTATTTGAACGGCATATTGGGCGGTAAGTAG	-2.2679	0.30698	-0.81288	0.30652	-1.1648	0.082724
88	CG7707	CG7707	unknown	0	AGAGGGGCTTGGAAGGC	TTCGCTCCATCTCAACACA	275	AGAGGGGCTTGGAAGGCACTTTGTACACCTACAGTATTCAGCCAAATTCAAAAGCCAAGCGCACTCCTCGAATGTTTATAAAGTTTATAGTGGAAGGTCCGCAGTTTCTAATTGATTACCTGAAGGACCTAATTAGCGGAGACGAAGATCCTCACAATTCGTTCGACTTGCCACCAGGAACGGACTTTGCCATTCGAGTTGAGACCAGGTGCTTTAAAGGACCCAAATTTGTATATTTGGGAAATCTGAACTTTAATGTGTTGAGATGGAGCGAA	-2.2634	0.2274	-0.42366	0.73447	-1.1996	0.61555
89	CG7530	CG7530	receptor activity	1	AACATCTGGAGCCATCTGG	TGACTAGCTCGTTCTCCAG	469	TGACTAGCTCGTTCTCCAGACCGCCCATGGCCACCGCCCAGTGGCCCAGAGGTATGATTCCATAGGCAGACCAGAGTAGCAGCACCGCCACCTTGCCGTTCATGGACACATTCAAACGGGGTATCTGCACGGCAATGGCCAGTGCGAACATGCCCAGTGCAATCGTGGAGTACAGGGTGCGCAGGAAGGTGTGGCACCAGAAGGCATAGTACATGCCACTGATATAGATGGCCACCAGCGACAGCGAAATGCCCAGGAAGTCAACGGACAGAAAGAGCTCGTAGTGCTCCTCCGATTTGCAGGAGAAGATGTGGTATATGGCGGACATCAGCATGCACAGACAGAAGCAGACCAGCAGGCAGACCACCAGCACCTGGTCGCTCAGGGAGGCGTGGAGGC…	-2.2546	0.16231	-2.1666	0.17042	0.26801	0.10663
90	Coprox	CG3433	metabolic	0	GTGGCCAGAAGTTCAAGGT	GAATCGATGTCGTCGAAAAA	514	GTGGCCAGAAGTTCAAGGTGGACCGGTGGGAGCGGCCTGAGGGCGGAGGCGGCATCACTTGCGTCCTGCAGGATGGCGATGTGTTCGAGAAGGCAGGCGTCAATATATCCGTGGTCACCGGTTCGTTGCCCCCGGCTGCAGTACAACAGATGCGGGCTCGCGGCAAGAATCTGAAGGAGGGCGCCTCGTTGCCGTTCTTTGCCAGCGGTGTGAGTGCCGTGATCCATCCGAGGAATCCCCATGTCCCCACCATTCACTTCAACTATCGTTATTTTGAAGTGGAAACTGCCAAGGGGGAGAAGCAGTGGTGGTTTGGTGGCGGCACGGATCTGACGCCCTATTACCTCTGCGAGAAGGACGCCTCCCACTTCCACCAGACGCTGAAGTCCGCCTGCGATG…	-2.2493	0.11159	-0.22016	0.052797	-1.6636	0.094914
91	CG7741	CG7741	RNA processing	0	CACTGTTCCCACCTATATCCT	TCCTTCTCCTGCATACCAAA	327	CACTGTTCCCACCTATATCCTGGGACCCAACCAAAGGGAGCATGAAAAATACTTTGAAAATCTGACGGACGGTGAAATCTGCACCAATCTTACGTATCTTGGTCGACGTGGGGTCTACACGCTGAGCAGTGGTGTTAAAATTGCCTATCTAAGTGGTTTGGAGGCACAGGGCACTGCAGATTCCGCTGGCTCGGAACACGAGTTCACCAAAGCCGATGTCATCGCTGTGAGGAACTCATGTTTGGTGTCCAAGAACTGCTCCACAGAGTACCGCGGTGTGGATGTGCTCCTAACATCGCAATGGCCCTTTGGTATGCAGGAGAAGGA	-2.2492	0.48925	0.50807	0.24945	-1.5686	0.18084
92	CG15134	CG15134	unknown	0	ACGGTGCATTGCAAGAGG	ACTCGCTCGCATAAGAAC	505	ACGGTGCATTGCAAGAGGGTTCATTGAGCTCTACAAACTCGGTAAACAAGTCCTGGCTGGGAACCGAGAACCACAAGGAGGATTTGTACTTCTGGATGGCTAAACAGCAGGACAACAAAAAGAAGCACTTCACTGAAAAGGAACACGCACGCCCAGCTCCTCCGAAAATGACTGAACATGCAGGACAAACACGCAGTGGCATAATGCAGGATTCCATTAAGCTGCTCGATGCCCATCTGATCTTTGAACCACTTCTCACCTGCTTGGGAGTGATGCCACAACAAATGATCAACAAGTTCTCCAACGCAGACATTTCTTCGCTGGAAAACTTTGGCACAAATCTCTCTTTGATCGGCACTTTTGATTCTATTCGGGTGGACATTGTGGTCAGCGAGGCGG…	-2.2443	0.12943	0.70137	0.09279	-2.1456	0.021311
93	CG4168	CG4168	receptor activity	0	CATGTGACCAAGTCCGATAG	AAACTGATGTCGTACAGGAAC	491	AAACTGATGTCGTACAGGAACTGCGAGTTGATGAACATCGAGGCATCCAAGTACTCTAGATTGTTGTGGGACATTTGGATTGATCGAAGAGTGAATCCGATGTCCGTAAATGCCGGAACTGGCCAAACGCTTAACTGATTTTCGGCTATATCCAGAAACTCCAGTCGAGTGTTCATGAACACTTCTCGTGGCAGAGCCCTTAATCGATTCGAGTTAATGCGCAGAATTCGCAGTTTCCTTAGGTTCGAGAACTGCTCCACCTGCAGCTGATCCAACTGGTTGTGACTAAGATCCAGTTCCTGCAAGCTATTCAAGCCCTGAAAGCTGCGCCGCCTCAGCGAGGTGAGATTATTGTGGGCCACATTAAGGATTTCCAGAAACTCCAGGTCACCGAAGGCA…	-2.2429	0.36568	-1.6389	0.2566	-0.85794	0.33598
94	Hsromega	CR31400	other - heat shock	0	TAATCTCGCCAGCCTGACTT	TCCTTCACCCATAGTGGAGC	450	TAATCTCGCCAGCCTGACTTTGTCCCTGTCGCTTCTATTGACATTCTAAACTAGATTGTAGACGTTTTAACATTTACCTAGCTGTTAATCTTATTTGTAAACATCTCTATATGCAACCTGCCATACCACTTAACCAAGCAATATGTATTTCTTTCTCTAAACTTTATAGTTGGGCGTTGAAAGTTGATATCGATATCGATCCGTGAAAAGTCGATACCCTGCGCAAGCATGGGGCGGCATATGGGTGCTGAAAACGCACTCGGCCCGATCCCGATTGCAGCGTTATTCGAAAGCTGTGTCTGCGACCGTGACTGAGATCATATGCGTACATATATCTAATGTCCGGGGTCGTAGGCCAGCCAGGGTGCTCGATTCTGTCAGATTGATTGTGCGGATTGT…	-2.2411	0.20501	-0.76079	0.12419	-1.9323	0.25867
95	CG31741	CG31741	receptor activity	0	CCTGCTCCCGGTTTACG	GCAGGCCAGTGGTGTTTT	512	CCTGCTCCCGGTTTACGACAACACCTTTGGCTGGTTCTACGAGAGGAATAACTCAAAGACGGCCGAGGGAAACTTTACACTGCACACTGGCCGTGGGGATCTCAGCCAGTTGGGAGATCTGCTCCTGTGGAATGGAGAGAACACCACCGGCTTTTATCCCGGCGAATGCGGCAAGGTCAATGGCAGCACGGGGGAACTCTGGTCGCCGTACAGGACGTGGGATCAGCCCACCACCATATTCCTACCAGATGCAGCGCGGTACTTGAACTTGTTTCCAAAGGAAAATCTCACCATAGACGGCATTGATGTCTGGCGATACGAGTCCACCAATCTCACCATCGATAATGGCCAGCTGTCGCCGGACACTGAGTGCTTTTGCCTCAAGAATCGCGAGTGCCC…	-2.2388	0.22822	0.33249	0.19417	-1.7963	0.20642
96	pgant5	CG31651	protein modification	0	GCGCATGCGCTCCAA	TTCGTGTCGCACATCAGT	490	TTCGTGTCGCACATCAGTCAGCGAGCGATTCAACGAAATCATGTCACTGGCCAGCAGATTGAACTGGTTCTCCTTGAACTTCTCCTTCATGAGATCCTTCATATCGGCGGGTATTTTAACCGGCTTGCCCATCTCGCCCGGTTTGCCCTTGGCTTCCTGCACGCTTGGCGCCAGGAACCACTTCTTAAGCACCACACTGGGATAGGTCATCGAGATGCCGCCCGAGGCAAAGCCTTGGCCCATGATCAGAGCACCACCCGATTCGCCATCGAGTGACTTTTCCGTATTTATCTCATTATCGTCCACCAGCTGATTGTCGTCCACCAGACGCTCGGCATTGGGCAGCTCCACGTCGTATTCCCCGGAACGCTTGCATCGCCAGCCATCCTTGCCGATGCA…	-2.2301	0.23927	0.39826	0.16144	-1.302	0.1687
97	CG8029	CG8029	metabolic	0	CGCCATAGCTGCTATCAG	GGAGTCGCCGAAGGGAA	514	CGCCATAGCTGCTATCAGCAAGCAGTTCGAGTGCAAGGTGGCTTATCTGTACCTGGCCGCCCCCTCCACGGCTCCTGTGGTGCAGCGTCGTACCCGCCGTGACACCGCCGCCACAACCGGTGGCATCATGTGGAAGTCGACCAATCAGTTTCAGATCTTCTACACTGCCCTGCTCTACAACGGCAACCCCATCACCGTCACCGACCTCAAGCTCACCAACTCTAGCTCTACCAAGCTATCCGTTGTTATGGACACATCTGTCGCCGACAAGCCAATCACCTTTGACGTTGTTTATAATGGCGGATACTTTAGTCTGAGCAATTTGGTCTACGACAACAACAACTTCCGCTCCAGCGGCGTGAATGCCCCAACCACGTTCTCTTACTCGTGCGGCAACCT…	-2.2256	0.26929	0.50746	0.20142	-1.8434	0.1164
98	CG31917	CG31917	unknown	0	AAAGGAGTGCTGGTGGAGT	CTAAGCGTCCTTGTCGTG	265	CTAAGCGTCCTTGTCGTGCAGCGGAAAGCTTATCCGATCCATCAAGTCGTCCACTCGCGCCTGCAAAACTTCCACAATGTCCGTGGAGATAAACAAATGGTTCTCGTCCAGATCCTGGATAATGAATTTGCGTCCCAGAGCCAGTTTTTCGTCCAAGTGCAGCAGGAATTGTTTCATAGCAGGATCACTGCGGGGATTGGGTTGAATATAGCGAAACCAACGCATACCAAACGTATACCACTTACCACTCCACCAGCACTCCTTT	-2.2149	0.33977	-0.37307	0.19399	-0.54061	0.17106
99	CG14211	CG14211	phosphatase	0	TCCACTGTGATCGCTTACA	CGGATGCGCTCGGAC	491	TCCACTGTGATCGCTTACATGATGAAGCGACACAATCTGGACTTCCTGCCCGCCTACGAGCTGGTCAAGGCCAAACGGCGCTTCGTCCAGCCAAACGCTGGCTTTGTCAGCCAACTAAAGCTCTTCCGGCGCATGGGCTGCAAGATTGACCCCAACTGCCAGCGCTACAAGATCCATCGCCTGCGCCTGGCTGGCGAGCAGATGCGCAAGGCCAAGATCCTGCCGCAAAGCTTCCACAGCGTGGTCCGTCCGGATCCAGATATAACGCGCGAGAACCCGGAGCCCATAGTGTTCCGCTGTCGTCGTTGCCGCCGCGTCCTCGCCTCCAAGTCGCATGTACTGGAGCACAAGCCGCGTGACAGGCCGCCGCAGGAGGTGGTACCCAAGGAGAAAGAAGAA…	-2.2137	0.20688	-0.38261	0.57582	-1.6486	0.43483
100	Upf2	CG2253	RNA processing	0	AACTTCAATACCAAGCATCAAC	TGGGCTCTCGCTTGGAC	517	TGGGCTCTCGCTTGGACGATTCCGGCGGCTTTACCAAATAGTACACGCTCTCAATCTGCGCCGCATGTCGCGAGTCCATTGCCGTGGCTGTTTTCAAGCGCAGCATCTGGTCCAGGAACACATTCATCAGCAGACGGGCATCCCGGCAATTGTACAGATAGACGCCGGTGACTTCCACAAAGGCACAGGCCATCTCGATTTGATGATGCTGAAAGTCCCTTAGCAGCATCTTCAGACATCCTAAGGCATCGAACTTTTTAAACAAACCAAACTTAACCAGTTCACCAATGAATCGCACAATCTTAAGCTTCGTCTCGATATTCAGCTGGTTCTTCTTGTGAATGTGCCACTTGAACTCCTTGCGCAGCAGTTCGGCCAAATCGGTGGCCACATCGGTAT…	-2.2093	0.10664	-0.65694	0.071624	-0.41629	0.076009
101	CG7713	CG7713	unknown	0	ATTGCTGGCTGGTGGTCT	CTATTTGTTTAATTGTCGTTTAGAA	315	ATTGCTGGCTGGTGGTCTTCTCGCAGTACCAGATATTCCTGGAGATCCAGAATCCGAACATTGAGCTGCTCATGCCATGATGGAAGAACCTCCATACAGAAGCTCGAATAATCTATTAGAATACTTTTTGACTTGACACGCAACAAGAACTCCGTCCATGCGCATTTTTTACAATAAGAATTCCATACAATTCCACAGATGCCTACCAAATAGTTTTATATAAATTTATATATTTTACACACATTTATACACGATCAATTATACTTATGTGTAATTCGAATGCCTTAGTCTTCTAAACGACAATTAAACAAATAG	-2.2042	0.06283	-0.38785	0.20048	-1.1425	0.1363
102	CG14911	CG14911	unknown	0	CAGGGCCACGAGCAGG	GACATAGTCCGAGGGCAC	357	CAGGGCCACGAGCAGGACATTCCCATGGTGGTCTCCTCGGCACCCAGCAGTGCTTACTATTCGGATCTGTCGGTGACCGCGATGCCCGGCGGAGCGAGTGGCAGTAATCAGGGCGCCTACGAGATTGTCGGACTGAACGTGATGTCCCAGCCGCTGCCCAACTGGGATCATCATGGCGGAGGAGTGGGAGGTGGCGGTGTTGTGGCTGCAGGAGCAGCAGCCGCCATCCTTGGAGGCGGTGGTGGTGGGGGCAATGGCCTTACGCCGGGCGAGGCTGCGGCGATGACGCAACGACGAGGTCCTCGACTGGCGGCCATCAACGAGACGAGCACCAGCACAGTGCCCTCGGACTATGTC	-2.1976	0.078071	-0.048281	0.14363	-1.3184	0.1011
103	Bap55	CG6546	chromatin	0	TCCGAGGCATCGTGGAA	CTGATGATAACCATTAGGAAACT	519	CTGATGATAACCATTAGGAAACTCATAGTGTACCGTCGGGATTTGAGCAG	-2.1915	0.27724	-1.3536	0.28323	-0.18083	0.19528
104	Pbprp5	CG6641	metabolic	1	GCAGTCTACTCCAATCATTCT	TTGGCCTCGCCCCTGA	411	TTGGCCTCGCCCCTGAAGCAAGTGCCATAGGCTTCGGCGGCCTCGCAGTGATCATCCGGCACAGTGATGGCGGCACAGGTGTCGCCGATCTCCAGGGCAATCTTTAGCTTGGCCGGATCGTTGCCCGTGTACTGCTTGGCCTTCTCGTGACCTGCCTCCGTGTCCAGTTTTCCGTTGGCGTCCAGAATTCCGATGTTCTTCATCACGCAGGCGCGCAGGCACTTGCCGGCATATGTGCTGGCTGGCTGCTTCTTGACCATTTCCTGCAGATCGGCATCGGTGGCCCCCACTTCCGGCATGCAGCTCTCGGCTGACTCCATCAGCTTGGCCAGGGCCTCCTTCTCGTCAAAGGCTCGCACCAGTGCGGCGCCGAGAAGGACGATTGCCACCAGAATGATT…	-2.188	0.40425	0.18872	0.30885	-1.5263	0.19965
105	Eaat2	CG3159	metabolic	0	CTACACGGAAGGGAATAGGT	TCGCCAGGCAGTTAAGAC	141	CTACACGGAAGGGAATAGGTTTTTGGACGTGCAGGGATCGGGAAGGATCTCCGGGTACCTCAAGACGAAACGATCGACGCGACACGGAACCGGAGACTGCAGCCGGAATGCCGCGAGGTCGCGGTCTTAACTGCCTGGCGA	-2.1856	0.66766	-0.65949	0.35949	-0.53885	0.27071
106	rok	CG9774	cytoskeleton	1	GCTCGGCCAGGAGAATG	CAGAGCGGCCACCTTC	502	CAGAGCGGCCACCTTCTCCGACTCCTGGCGGCACTCGCCTTCGAGCTTCTGGAGACGTAGTTGGATTTGGCGATAGTCCACGGACAGCATGCTCAGCTGACGCTCTTTTTCCTGAGAATGCTGATCGGCCTTGATGCGAGCGGACTTCTCCTCGTTGAGCTTGGACTGCAGCGCCTTTACCTCCTGCAGATTGGCCTCCTCGCGGGAGACGAGCCGCGACTTCTCCGTCTCTTGGTGTGCCTTGACCTCCTGCTGATAGCGGCCCTGGGCCGCCTTCAGTTCGAAGTCGAGGCCGGCATGCGCCTTCTCCAAGTCGCTGATCTTCTCAAGCAACGCCCGGTTGTCCTCTTGCGCCTTTTGTTCGCGACACATAGTACGTTCAATGTCGTTGATCAGCGT…	-2.1834	0.45396	0.86739	0.25686	-2.1565	0.25308
107	CG30456	CG30456	cytoskeleton	1	TTCTTCAAGAACCGTGACATA	CTGGGTGCCTTGCGATG	578	TTCTTCAAGAACCGTGACATAGTGATGAAGCCACTAATCGAGTCCTGTTGTCGCCTGGAGAAGCGCCTGCGTGCCCTGCTGACAACCACCAATGAATCGGAGATCATCAACGATATTGTGGATTGTCATGAGGTAGATAGAGATTACTTATAGGGCTTACCTCATCCGACTATTCTAACTATCCCACTCCACTCACAGTTCAACGTCTACTATCAGGGCAAATTCCGGAAGGTGAACGAGTTCCAGGTGCTCGATCACAAGCTGAAGCGCAGCTATCGCTCTAAGGTCTTTATTTTCGACAAGTGCATCATCTACACGGAGATCAAGGGCAAGAACCTGCTCTTCCATGGACGTTATCCCTGCGAGCACATTGGCATCTCGGCTAAGACCAAATCCTTT…	-2.1756	0.82894	-1.4403	0.29077	-0.094284	0.44984
108	Cdk8	CG10572	kinase	0	ACAGTAATTGGGTGCTACATC	TCTGCAGCAGGTGAAAGG	513	TCTGCAGCAGGTGAAAGGCCTTGCTGTCTGGCTTTATTTTGTGCCTTTCCATGTATTTGGCCAGCGAGCAGGTGGAGTATGTGGAGCGTTTAAAGTCCTTTGTCAGCGTATGATGTTCCGGCATCTTCTTGATATCCTCCCAGTCCTTGTCCTGCGGAAAGCCCATCACATTGAAGATGCGGTCTAGCTGATCGTGATGGTACGGATTACTGGTCTTTATGTCCTCCTGGCGGCAATGGAAGATGGGCTCCGAAGTGAGTAGTTCGGCGAAAATACAGCCAATAGCCCAGATGTCGATAGCCTTGGTGTAGTGACGAGCGCCAAGCAGCAGTTCCGGAGCGCGATACCAAAAGGTAACCACCACGGGATCCAGATCTGCCAGCGGTTTCAATGGGGCAT…	-2.1741	0.099793	-0.63955	0.17913	-0.7551	0.17308
109	CG18304	CG18304	cytoskeleton	0	CTGGCCAAGGAGAACAAAC	CACCTTGTCCTCCAAGTCC	498	CACCTTGTCCTCCAAGTCCTTCAGCTTGGAGTTTAGCTTCTTGGCTTCCTCATCGCCGCGTTTCAGTTTTTGCTCCAACTCGCTGACCTTGCTGCTTGATCCGTTCAGGAGTTTCAATCGCTGGACATCGCCTTCGGCGAGGGAAAGCTTTTGCTTACACTTCCGCAAATCCTCCTCCAGCGCTCCCTTGGCCGATTGCAGGGCTTTCAGCTGATCGGTCCCGCTGGAGCTGAGCATGACGCGCATTTCGCTGATCTCGTCCTCCAGCTCCTCCACCCATTTCTTGAGATGGCTCTTGGGCGTCAGGTCGTTTACCCTCTTGGCGGTGCGCGGTGGCAGCTTGTCCTCCGCCTCAAGCTGCATCCGTTTGAGCCGGGCCGTCAGCTCGTCCCTTTCCCG…	-2.1732	0.18846	-1.9086	0.081845	-0.035265	0.10925
110	CG4554	CG4554	unknown	0	CTCCAAACCGCAAAATTATCT	TGCTCATGCTTTTCATCTCT	510	CTCCAAACCGCAAAATTATCTTCGCCAGTTGGCTCCACTCTTCGAACAAGTCAGTGCGCTGCCTGCTAGAAAGCTACTTTGCGATCTCTTGGCAGACATGGCGAAACAACTGCACAAAGAGGCGAAACAAAACCCCGACATCTCCCCCATTGCCGCGTCCTTGCGGGAGTGGGTAAGGATTGTGCTGCTGTTGAACGCCTGGGACAAAAGATGGCTGGAGCAACCGGATTACGATAAGCGTCTCGAAGCTCTATCGGAACTTAAGCAGTTGGCGGAAAAGAAGGACAAGAAGATCGACCTGCAACTTGGAGTTCTCGTTGTGTACAACTGCTTTTATATGCTGCGCAACGATTCGGATTTGGGCATGAGAGTAAACATAGGAGAACTATTAAAGCCCCT…	-2.1717	0.11743	-0.42174	0.18696	-1.0454	0.13361
111	CG40006	CG40006	receptor activity	0	ATCACACCTTACTGCCAACC	GTTTATCGGTCTACACATGCT	421	GTTTATCGGTCTACACATGCTTTTTCGGAAGAACTTAACGGTCTCGTTAGGCTGAATGAAGCTTTTGAACTTTGTACCATCAGATGCAAACTCTATGTTGCTGCAATGGTCCCCGTCCCACTGTGGCAGCGTTGTCTCTCCGCGATACGATGCATATAATCCCGAAAGCGCTGGATTGGGCACGCCTGTGTAGAACGTCTCGAAATCCGTTGAGAAGTCGTACATGCGATCGATAAGCCCAACCTTTTCAAAGGAAATCCAATTTGGAAGGAAGGTGTTGCCGAGAGTGGCCAGGGCGGAGGGATAGCCAAACATGAATTCCTTGGCAGTGGTGCGAACTATTGGCTCCGACTTTGTACTCAGTAGTAGTGTCTTCAGAGCCATTCTAACTAAGAACGG…	-2.1704	0.75224	-0.43552	0.28904	-1.2495	0.51839
112	RpS10b	CG14206	translation	0	CGCTGAAGCGCCCTG	TGCCGCCGGGAGCAC	126	CGCTGAAGCGCCCTGCCCGCTCGGAGACCGTCCGTCCCCGTCCCGCCGTTGGCGGCCCACGCGGACCCGGTGACGCCTCCAAGACCGGAGAGGATCGCTCCGCCTACCGACGTGCTCCCGGCGGCA	-2.1554	0.42116	-0.2505	0.20036	-0.88116	0.25213
113	bgcn	CG30170	RNA processing	0	ACATCCAGAACAGCATCAAG	CCAGGGTGGCGTAAACAA	504	CCAGGGTGGCGTAAACAATGTGGCTCTTCTGCCTGTTGCACACAATCCACGGTGTGCGGAAGCTCTGTGCCGAAATATTCAGTGGCTCCAAGAAATCGCGGAGCACGGTGTTCGGATGCATGGAAACGTTCCCGGAGAAGGCCGACTTTAGCGAACTCTTTCTAGTGTCCACGGCATAGATGTTGGGATACATTCCGCCCGTGAGGGCCGCCTTAACCATGTGCCAATTGCAGGACATCTGGTTGAGATTGTTCATCGACAGCTTACCTCGGCTGTGAATCAAATTGGCTGCCCGCAAGGAGCTCACGATCTCGGAACGAATGGAGGTGAGTTGCTCCATCAGGCCATTCAGCATGAATTCATACTCATCCTTAAGGTATAGCGGCGGCGTCCTGTTGT…	-2.1513	0.024268	-1.0603	0.32814	-0.66071	0.26915
114	CG18343	CG18343	unknown	0	GAGAAAAGCTGCAGTATTGG	ACCCGGAATAGCTAACAGAT	295	GAGAAAAGCTGCAGTATTGGCAACGGACGGGAGCAATACGGCTGGGGACATGGCGAACAATGCGGCACGCAGTTCCTTGAATGTGTCTACAGGAACGCGTCCATGTACTCTGTTCTGGGCGATCTGATCACATACGTGGTGTTCCTGGGGGCTACGTGCTACGCAATACTTTTCGGCTTCCGACTGTTGCTGTCCTGCGTGCGAATCGTCCTCAAAGTGGTTATCGCCCTCTTCGTCATCCGATTGCTGCTAGCTTTGGGCTCCGTCGACATCACATCTGTTAGCTATTCCGGGT	-2.1491	0.62768	-1.3989	0.44449	-0.27898	0.54854
115	Or65a	CG32401	receptor activity	0	GGTGTTCTTTGCTCAATATGC	TATGATTTGCTGATGGAACTTG	499	GGTGTTCTTTGCTCAATATGCTGGTGAATTGGATGTCATAATCGATGCTCTCGAGGATATTTATCATTGGAGTATAAAAGGCCCTGCAACAAAGGAAGTGCAAGAAACCAAGCGTTTGCATTTCCTATTGTTTATGGCCTTGATCATTACCTGGTTCAGCTTTCTCATACTTTTTATGCTGATAAAAATATCCACACCATTTTGGATTGAATCGCAGACATTACCCTTTCACGTCTCTTGGCCCTTTCAACTTCACGATCCATCGAAACATCCGATTGCCTATATCATCATCTTTGTATCCCAAAGCACCACGATGTTGTATTTCCTGATTTGGCTTGGTGTTGTTGAGAATATGGGTGTGTCTTTATTTTTTGAGCTAACTTCTGCTCTAAGGGTTTT…	-2.1491	0.39793	0.14223	0.10989	-0.93121	0.13069
116	ERp60	CG8983	protein folding	1	GTGGGACACCGCACTCA	CCAGCTCCTCGTAGATGG	508	CCAGCTCCTCGTAGATGGGACTCAGCTTCTTGCAGTGGCCGCACCATGGGGCGTAGAACTCAATCAGCGTGTCTTTGCCATTGTTGATAACCAGATCGTCGAAGTTCTTGGCGACGGCCACCTTGACGGGAGCGTCGTTCGACTCGGGAATAGGCTCACTCTTAATGTACGGCTCCAGCTCATTCGCCAGCAGCTTCTCGACAAAGTCCTGCAGATTCTCCACTGAGAACTCGTCCTTCAGGGCGTATTTGAGATTCTTTTCGTCGCGAGCCAATACCACTGGCTTGTCGCCAACGAAATCGTAGCCGTACTCGTTCAACTCGTGCTGGAAGTCATCCTTGGAGGCGATCGCAAAGTTGATTTGACCCACAAACTCCTTGGCCACCTTGAGCACACGGT…	-2.1441	0.27924	-0.17819	0.26182	-1.2851	0.23586
117	CG31077	CG31077	other - chitin, extracellular	1	CTTCCCAAAACTCCTGTATCT	CATTAGAACTTTCGGTACTAAAAT	510	CTTCCCAAAACTCCTGTATCTTTGACTTGAACGGAGCTTGTGTAGGTCAATCCACAATATGCACAGAAGGGAAGAAGCAACGAGATATCAACAATTGTGCAGGATACCTCAAATGCATCGATGGAGAGTTTGTGGAGGAGGAGTGCCCCGAGAGTACCTACTACGACTCCAATTTGGAAACCTGTTTAGTGGACAATTATGGTGCTTGTGTCACAAGTACTAGTATCTGCGTCGAAGGAATTGTAGAAGAAGATCCGAAAGATTGCGCCGGTTACAACCAATGTGTTCGAGGTAAGGTCGAACCACTCAAGTGCGCATTTGGAAGGTATTTCAATGGGACCCAAGGAGAGTGCCTCATTGATCTGGATGAAGTGTGCGCTAAGTCAAGTCAAGTTGACT…	-2.1429	0.49309	1.7026	0.4693	-2.5647	0.20733
118	CG8562	CG8562	proteolysis	0	ACGAGGAGATTATCAACTATATC	ATCAGATCCCGGACGGTA	514	ACGAGGAGATTATCAACTATATCGATGACCTGGCCCAGCGTTTTCCCAGCCGAGTCTTCGTTAAGACCGTTGGCTGGTCCTATGAACAGCGAGTCCTGAAAACCATCACCATCACCAATGGCGATGGCAAGGCTAACAAGAAAGTGATCTTCATGGATGGTGGTTTCCATGCTAGGGAATGGATTTCTCCAGCAGCAGTCCTCTACGTCATCGATCAATTGGTGGAGCAGTTCGAGGAGAACGCTCATCTGCTGAAGGACTACGACTGGGTCATCCTGCCACTGGTCAATGCCGATGGCTATGAGCACACCCAGACCGGAACACTTGCTCGAATGTGGCGCAAAACCCGTCAGCCATACACGTACGCTGGACAGACGTGTTACGGAGCTGATCCCAACC…	-2.1416	0.34578	-0.63339	0.086073	-0.099594	0.084135
119	CG14073	CG14073	cytoskeleton	0	AGTGAAACCTCGCAAACTTC	TGGCTCTGACTCTGATTTTG	497	TGGCTCTGACTCTGATTTTGCGTGTGGTTCTGCGTCTGAGTCGGAGCTGGTCTCTTCTTCTTTCGTATATAGTCAAATCCCGAGCTGCCTTTCCTACAACGATACTTCCTCTTGTGCGGACACTGCGGAGCCGTGACCGACTTGTCCTCCATGAGAGATCTCCTGGCCAATTTGCTATCATTCGCGCTGGCAATGCTGTTCATTTGCTGCAGGAACTCCTCGTACTTCTGGTAACTAATGGCATCTCCTCCATCTGCCTCCTGGACGCATTCTGGCGGAGCCGACGCCGGACGTTCCGGGCCGACGAAAATTTCACGGATGATCTCCCTGTGCTTTTGCAACTTGGTTTCTGTACGGGTTTTGCTCTGCAGCACTTTGGTGTCGAAAATGCTAAAGTGC…	-2.1369	0.36669	-0.56446	0.19378	-0.36329	0.12542
120	CG31257	CG31257	unknown	0	ACGAATAATTGCCGACAAGA	GCTTGACCCACAATCAACAC	192	GCTTGACCCACAATCAACACATTGCTTAGCTTAACCTTTGACTCGAGCACACATACGCACACATACGCGCACTCGTTGGCCACACATGTACACGCATTCGTGTCCTTTCTGAACGAGAAGTCCTGCTCCTGTTCTGTTATTGGCAGCCAATCGAAGGCAGACCTTTTCTCCATCTTGTCGGCAATTATTCGT	-2.1337	0.045588	-0.56407	0.17414	-0.96601	0.17077
121	CG32987	CG32987	unknown	0	GCTCATGCTGACCCATATTC	AGACCATGAGGTGCTCTTC	506	GCTCATGCTGACCCATATTCACCTGCAGAGGTACCTTCCGTTTCCCTGCTACGTCCTGGCTCTAATAATTTTTCTGGTGATGATATGCATGCATTGTATCCCGAGAATATCCTACTACTCTCCCTGTAAGTGGTTCATGACAGGTCTGGTGGTTGTGTGTACCACCTTGTTTGGCTGCCATTTCATCCACGACTTGAGCCCGCTCATTATCAGTTTCGTGATGATCGGCGTGGCCCTGATCATTATGTTACTCAACTTCTCTGGGGCCATGTGCCCGCAGGAGTTCCTGCCCGGCGGTGTTTGCTCCACGCTGCTGATGATGGCACTGCTGTTGGTCTTGACCATTGTGGGAATCGTCCAGCTCTGCACCGGGAGTGTTGAGCTGCTCGACACCTTCGT…	-2.1284	0.19492	0.28776	0.29287	-1.5498	0.15671
122	CG3136	CG3136	transcription factor	0	GAAGTCCAATATGCCACACTC	GTGCTGGCCACTGTACTG	132	GAAGTCCAATATGCCACACTCGATCAAACGCTTCTCGAATGAAGAGGCTGTTACAATATTCCTTACTGTCGTAGGCAGTCAGAATTTTCTCGACGACCCGAGGGAGCTGCTCGACAGTACAGTGGCCAGCAC	-2.1253	0.2222	-0.76338	0.18451	-0.94326	0.19662
123	CG8407	CG8407	cytoskeleton	0	CGCTGCCAAAATCATCAAG	GGAGCACTTCCACAGCAC	160	CGCTGCCAAAATCATCAAGGAGAACATGGACAAGAAGTTCGGCATCTACTGGCATGTGGTCGTGGGCGAAGGGTTCGGCTTTGAGGTCTCCTACGAGACGGAGAACATTCTTTATCTGTTCTTCGCCGGCAACCTGGCCATCGTGCTGTGGAAGTGCTCC	-2.1238	0.71467	-0.095145	0.33251	-1.5664	0.57404
124	Ant2	CG1683	metabolic	0	GGCGGCAATCGGGAGT	TACTTCTTCATCTCGTCGTAA	446	TACTTCTTCATCTCGTCGTAAAGGGCGAGAACCAGAGCACCGCCCGTGCC	-2.1208	0.22247	-0.14067	0.094017	-0.9112	0.12609
125	RpS9	CG3395	translation	0	GTGAACGGCCGCATACC	AGACGCTTCTCGTCCTTC	212	AGACGCTTCTCGTCCTTCTCGTCGAGGGTCAGCAGCTCACGAGCGGCCTTACGGATCTTAGCCAGGGCGTACTTGACGCGCCACACTTCGCGCTTGTTGCGCAGACCATACTCGCCGATGATCTTCAACTCCTGGTCCAGACGCGCCTTCTCATAGGGGCGACGGGGAGTCACGTAGGTCTTCGAGAAGACCGAGGGTATGCGGCCGTTCAC	-2.1145	0.29344	1.1421	0.04552	-2.3318	0.17974
126	CG12576	CG12576	unknown	0	GGTCGGAGAAGCTGAACTA	CTGAGCCTGCGTTTTCAC	512	CTGAGCCTGCGTTTTCACGGCCAGGGCTACAAGCTCGCCGGCGGGATCCGGGCCAGCGGTTATCTGACGCAACTGAGGGTTGCCAGTGGCATCTACGGTGGTGTGATCGGGGAACTGCAGCCCCTTTGACAGGCTTTCCTCCGACGAGGAGGATGTGGACAGCGACGAGTCACGCTTGAAGTGACTCTTTCGGAAGTTCATATCCTCGCTCTCCTTGGCCGGCTGCTCCTGTGGCTGCAGCTTCTCCTGCCTCTTGGGCGCCAGCGGGGCTAGTTCATCGTCCTCGTCGGTGGATTGCTCGTCAATCTCGGGTATCGCATCCGGAATGAGGAGCTCCGACGGTACGTCGTCGCTGCGATCGTCATCGTCCTCATCATTCGCATCGGTGGGCGAACTTAT…	-2.1128	0.11809	-0.0079082	0.17441	-1.4265	0.11296
127	CG31150	CG31150	metabolic	0	TTCGAGCTGTGGTCGAAT	GATATATGAGCACTGGTTCATC	508	GATATATGAGCACTGGTTCATCCGTGGGCAGGCTGCTGTTGTCTGTGCGGGCGCGGAAGTTGAAGTAGTTTTGCCCGATATGGACTCGTAATCCATAGTTGGTGGACAGTCCTTGAACAGGCGAAGGCGTAACAAACACTGCAATCTGTGGCAATGGCGAACAGTCAGCCACCAGCAGCGTGAGACAGTCGGGACGCACCGCAATCTCTCTGAGATTGATTAGGTAATCATCGAAGGTATTGACTATGCCATTGATTACTGAGCAGGAGCGCTTAAGTCCTGAGTCGAAGGTAAGCTCGTGGGAAGCGTCGAACTTCGAGTCCAGCTTGTAGAAGAAGGGGATCTGATGGAAACGCCACTTCACTCCGTTGACCTCCACAGCCAGCCTGAACTGGTCCT…	-2.1101	0.22843	1.8166	0.41273	-2.4278	0.24094
128	CG11790	CG11790	metabolic	0	CTGCGTGGAATATGAGAACA	AACCAGTCCCCGGTAGTG	297	CTGCGTGGAATATGAGAACATGGTGACCAAGATACGTGCCCAGCTGGAGGAGACCTTGTCGGCCATTGTGGTCCAGTCGGTGGACAGCAACCTGGTATCCATCTATGACCCCAGCAAGGAGCCCGCTTTGGTGTTCTTCAGGCGAGGAATACCCATTCTATACCATGGCGAGATCAACGATGACGAAATCCTAGACTTCTTCAATGACAACTTAGAGCCAGCGGTCAAAGAGCTTTCCGACGACAACTTCGAGCACCTGACTCAAGCCTCGTCGGGTGCCACTACCGGGGACTGGTT	-2.1075	0.767	1.6475	0.81157	-2.8175	0.37331
129	LysX	CG9120	other - defense	0	GTCCAGTGGAAAGTTCTCCC	CAGGTGGACCAGGCTGAC	132	CAGGTGGACCAGGCTGACCAGCCCTGTTGACCCAGGACCTTTAGGGCACATCTTACGGAACTTTTGATGTCATCGGTCAAGAGAGCGTTGCAACTCACATCGCAGCCATTGTGGGAGAACTTTCCACTGGAC	-2.0952	0.86488	0.77408	0.72116	-2.391	0.28427
130	Trip1	CG8882	translation	0	CGAGTACGGCACCGTTAT	CCAGCACGACATGATCCAT	558	CCAGCACGACATGATCCATGATTGGGCTGATGGCCGCCGAGTTTACTGGACGCTCCGTTTTGTAGGTCTTGAGGCACATCAGGGACTCCGAATCGAACAATTTGGCGGTGGTGTCCTTGGAGGCGGTCACAAACATGGTGCCATCCTTGCTCAACTGCATGTCGTTGATGCCAGCGCTGTGATCCGTGCCAGAGTCAACCACCTTTTGACCCTTACGGATGTCCCAGATGGCAATGTTGCCATTATCGTGACCTGGAAATACGGGTTTTAAACGGTTTTCATAATAGATTATCGGGTAAACACCAACCTGTGATGATGGTCTCATCCAGAGGACCCCACAACATCGACGTAATTTTGGACTCGGTCATCGGGATGCGGAGTGTGGGCTCCTGCTCCGAC…	-2.0937	0.42483	0.65847	0.32911	-1.4767	0.34415
131	CG18262	CG18262	transcription factor	1	CGACGCGACCTTTTACAC	CTCCACATTGAGGTCGATG	508	CGACGCGACCTTTTACACGCAAAAGGAGCTCTCCTCGCACAGTATCTGCCATACTGGTCGCATGCCCTGCATCTGCGAGGTGTGCGGACGACCTTGCCGAGATCGAGGCGTTCTCACGGCGCATATGCGTCGCCATACGGGCGAAAGGCCGGCCAAATGCGAGGTGTGCGGCAAGGCATTCTATAGCTTTCATGACCTCAATGTCCATGCTGTATCGCATACCAATTTGCGGCCCTTCGTCTGCGACGTTTGCGGCTCCACGTTTCAACGGAAGAAGGCGCTGCGGGTGCACAAGCTGCTCCACTCTGAGCAGCGCAAGTACGCGTGCAAATTGTGCGGCAAGACGTTCGCCCAGTCCGGCGGTCTAAATGCCCACATGCGCAGCCATGATCCGGCGAG…	-2.0923	0.082161	-0.3966	0.17835	-0.59255	0.16104
132	Tip60	CG6121	chromatin	0	CCTACAACTCCGCAGACA	GAACTCTGTCATTACGTAGAAG	513	GAACTCTGTCATTACGTAGAAGAGAAACGGATCGGTATCATAGTAGAGTGTCTTGTGGTCGAGAAAGAGTTTGGCAAGCAGGCACAAGTTCTGGGCATACACCTTGTTTTTGCGTCCATCGATTTCAAAGAAGGAAATTGTATGTTTGCGATAGATCTCGTTTCCCGGTGGATGCCTAAGATTGCACTTGGACAGGTGCCTCTCCAGGCACTTCCTGCTCTTCCTGTACTTCAGGCAGAACTCGCAGATGTAGATGCAGGGCATTTGACACAGCTCTTGCGGATAGGGTGAGAAATACCAGGGCTTAATGCGATGCCTGCCCAGCTCGATCATCTCCACGTTCTTCATGCGGGTGACCACGTCGTCCTGGTGCGTAACCATGCTGCCTGATTGCCTCGG…	-2.0729	0.19647	-0.40006	0.11466	-0.5982	0.11164
133	CG17177	CG17177	unknown	0	ACTAAAAATATAATCGACAAAACCA	TGAATTTGATTATTGAATGTTGTGT	515	TGAATTTGATTATTGAATGTTGTGTTCATGTTTTGAAGTACATTAGTTATTTGTTCCGCCCGTTCGGTAAGCTTATCAATTTTTTGGCAGCACTTGGGGAACTTTTTAAGTTCGTCGTCCAGAATTGCAGATTCATTTTGTAGTGTTTTCAAATGTTCCTTCAGCTGTTCATCTGAGGAACAGCTTGGACTACCTGGTGGACTACCATTTTTAATCATTTCTGTTGTTGCCTTAGAACATGTTTGATTTTGTTCTTGTATCATTTCCTGAAGTAAAGATTGAATTGTATTAAGTTTTTCATTATTTGTCATGCACGTATTTAACGTTACACTAAGGCTTGTTGCGGATCCTTGATTGTCAAAGTTTGCCATTTTATTGGTAAGGCTTATAACCAGCCTC…	-2.0705	0.33031	0.1432	0.16021	-1.012	0.030743
134	CG9094	CG9094	unknown	0	AGGGCTTAAAAAGGGAGTCA	GTCCTCGTGCTCATCCTT	423	AGGGCTTAAAAAGGGAGTCACCATGCAAGGTTTGGGGTGTGAGGGTTTTAGAGTCGGTGGATTGGCGGCAGGAGTGGACGTGGAAGTCCGAGCTGCTGACCATCGGGGTTGCAACGAAACTTGGAACTTGGAAATGCAGGCGAGCTCCGAGAGTCGCGTTTCGTTGCGTTGCGTTGCGTTGCTAACGATGCCGCTGGCTGTCTGATTGGGAAACGAATCGAGGAGGGGGCTCTGGATGCCATGCCCCAGAATGGGGCAGATGGGGCACATGGGGCTGACGGCCACGATTGAGCAGTCGGGGATCAGGTAGAGGGGTGCATGCCACAGACACAAACAGATAGACAGCCGGCCGAGAACGAGAACGAGAACGAGAACGAGACGGAGGACGCGCACGAGGAT…	-2.07	0.15802	-0.63945	0.12288	-1.0553	0.068314
135	Gr59d	CG30330	protein modification	0	TCATTCCGGAGACTGTATCA	ATTCCCAAAATTGCCATACTTG	516	ATTCCCAAAATTGCCATACTTGCTAATGCTGAACAGCAGATACGAGGTGCCCAGCATATTCAGATAGTATGTGATGACCAGGCAGACCACTTCTCCTTCGTATGCCGTGGACAAGTTTTCGACGAGCTCCTGTAGGTCCGACTGGGACTTGGCTATTCGCTCCAAGCGATCCGCTAGGTAGCAACACTTGGTCACAAAGACGCCACCTCCGTTGGGAACCAGCGACTGGGATTCGGTCACAATCGCCTGAAGATCCTTGTTCAGGAGCGCATATCGTCCTCGCACACACGCGGTGGCCACATAGTACTGCGTGATGATTACATTTATTATGGCCGTCAGACTCAATACGGCCCAAATGCGCAGAGCCAGAGCAATGCTCAGCCGATTCCTCATCATGGC…	-2.0665	0.44527	0.39924	0.22829	-1.5825	0.24676
136	CG15459	CG15459	unknown	0	TCCCGACTGCTCCGTTT	TCCTGGCCGTCGTCAC	495	TCCTGGCCGTCGTCACGTTCATCCTCGTCCAGCTCATCCCGCGAGACTTCCACTGCGGCTGCCTGAGCTGGGGAATCGGAAGCGGTGCCGCTGGTGTTGACCGCCGCATTGCCCAAAACGGCTCCCACGACTCCTCGCAGCACCCTGTAGAAGGCGTCGTGCACCTGACCCATCACTTGGCTAGCCGGACGCACTTGCTCCGCCTCGGGCTGTTTATACTGTTGGTACTGGTTTGGCGGCTGAATCTGCTGGCCTCGCGCCCAGCTGCTGTGGCTGCTATGCTTCACGGCTCCCTCCGCCCGACGCTGCGGCTCCTCGCAGGGACACTTGCGCCGCGGAGCAGAGCCTGATCCTCCCGATGTGGGCGGAGGTGGTGGCGGCGGCGGATCGTCGCGACAA…	-2.0639	0.59018	-0.61212	0.26592	-0.29034	0.032136
137	CG8008	CG8008	unknown	0	GCGGCTGTGGGATCAG	AAAGATGGACAGAAACATGGC	510	AAAGATGGACAGAAACATGGCCAGCGTAACCAGCCAGATGATGGCGCGCGCGTGATGATCGCGACGCTTGAAGCAGGTGCTGATCATGTCCCTGATGTGTACCATACTGAACAGACCCGCCTTCTTGGCCTGCTCTTCCGCCTCCTGGCGCTTGCGCTCCTCCGCCTTCTGTGGCAGCCGCTCCACGTACTTCGCCAACAGGTCGTCGTCGAAGCTCATCGCAGGCGTTGCCGGTGTGGGCAGCTCCATCCTCTTATCCTTCCCTGGCTCCTCATCGTTCATGAAGTTCGGCGGGCAGTCAATCGCAACGCGGTCCAACTGGAGGTCACAGGCGGTTATAGGCACTTTGCTGTCGATGCACTCCTTTTCGACATTTGCAGTTATCGCGTTCTTCGTTTC…	-2.0619	0.37704	-0.58906	0.14262	-0.96508	0.24898
138	eIF-3p40	CG9124	translation	0	AGCTGACCGTGATGCGT	GTATCCTGCTTGAAGACCAC	517	GTATCCTGCTTGAAGACCACCTGCTGGTACTTGTTATAGCGCACTGCCTCCTGGTACAACTCGTCGACGCGCTCGATCAGGCTACGCATTTGGTTCTCCAATACGGTGGCGGTGCCCAGGTCCAGGAAGTTGTGCCCCTTGTCCTCGGGCAGCAGCTCGTTCAGCTCGCTCATCATAATGTTGGTCAGCGGCGAGTTCTTGATCACAATGGGAATCTCGGCGAAGAGGTTCTCGTAGCCGACCTTCAGGGTGCGGAATGCCTCTGGAGTGAAGTCGCCATCCTTGTACATCTGAATGGCCTGCGGAGTAAGGCGGTAGGCCTTCAAGCACAGGAATCCGCGGGATGACTTCTGCGTATCGTAGACGACAACGACGGACTCTTCAATGCTGGTCTGGTAG…	-2.0517	0.2635	-0.11419	0.07238	-0.76667	0.11273
139	mRpL24	CG8849	translation	0	CTTTTTCCGCGGCGATC	GGCGTATCCTTCTCCCTTT	378	GGCGTATCCTTCTCCCTTTCGATATAGGCGTTTGGTGTTTTATAATCGTGCGTCTGGTTGTTCGTCTCCGGGATGGGTATGATTCGGCCAGATCGCAAGGACACCCGCACTTTCTCGCCCTCCTCCGTGAAACGCCACTCAAAGTCGGTGCCCTGAAGATCCGATGGGTCAACCAGACGAATGTCCTTGGTGACGTGCAAAGGTGCCTCGGACTTGATAATGATACCGGGAAACTCCTTCTCACCGCCAACCTTGCGATAGTGCCAGTTCAGGCCCTCTACAATTACCCAATTGCGCTCGGGTATAACCTGGGTGACAATTCCCTGCTTTCCTTTGTCTTTACCCACAAGGACTTCGATACGATCGCCGCGGAAAAAG	-2.047	0.2498	0.50729	0.14131	-1.3213	0.15769
140	CG1874	CG1874	unknown	0	GCGGTAGCGGATCTCG	ATTATCTCGCTTAAATGGTCATA	500	ATTATCTCGCTTAAATGGTCATAAATATCCTCGATTCCCACCTCGTTCAAAGCATCTGCTTCGAAACTGGAGCTGTTGCTATTAGTCGTCGCTTCGGCCTCCGCATCCGTTTCGCTGGCACCTGCTCCCGCAATCGTCGCCGTCGTCGAGCCGTAAAGGAACGGCGCTAGAACCAGCGGTACCGCCTGGCGCGGAAACTCCTCACGAAGCTTGATCAAAAACTGTGCTTCCACCTGCGGTTGTACGTACTCGCTAAGGCAGCACAACAAATACTGCAGTAGATCGAAGGAGATCTCCCGGAGACCGCTGTCGGCTGGGCCGGTGCCTTTATTACCCAAGTAAGAGTCTATAAGTTCGCTGAGGCTACCTTTTAGGTTGTTCCTGGCAGAATGTTTGAGT…	-2.0466	0.28519	0.159	0.25976	-1.3088	0.12615
141	Ent3	CG11010	metabolic	0	ATCACGCCACGTCGTTG	ACATTATACGACAGGGTCATTA	503	ATCACGCCACGTCGTTGCCGGCCCAGCAAGTTGGGTGACATCCGCGAGGGATTCGTGACCCGATGGCGAGTGGCCCAGGTGATCTACCCGCACATGGTGTGCATCGCCTTGGCCTATTGTGTGACCCTCTCGCTGTATCCGGGTATCGAGGTTGAGGTGCAGTCATGTGCCCTTCGCTCCTGGATGCCCGTGCTGTTGATGTTCTGCTTTAATACGTCGGATGTGGTTGGCAAGATACTGGCCGCCAGTCCGTATCCATGGTCGCGTCGCCAACTGATCCTGCTGTCGGGACTAAGGATTGTGCTGGTGCCGCTCCTGCTCCTCTGCTGTGCTCCCCGCCAGCGTCCCGTGATATCCGGCGAGACGGCGCCGTTTGTCTTCACCATCGCTCTGGGCATC…	-2.0446	0.32229	0.68267	0.13954	-2.2706	0.29697
142	CG31019	CG31019	proteolysis	0	CAGTTTTATCCGGGTGATTGT	GCATGCTGCCAGCCTTC	569	CAGTTTTATCCGGGTGATTGTAGTCCTCTGCAGGACGCATTCCAGCGAGGCTCCAGCTTCCCATGTGTGCCAGGGCCTCATCGAGTTTCTCGTTGGGAATCATCCCATCGCTGCCGTTTTGAGGGATAACTTTGTATTTAAAATTGTGCCCATGGTGAATCCGGATGGGGTCTTTCTGGGAAACAATCGCTGCAATCTGATGGGACAGGATATGAATCGCAACTGGCACATAGGATCCGAGTTCACGCAACCAGAATTGCACGCGGTGAAGGGCATGCTGAAGGAGTTGGATAATTCAGATGTGAGCAGAGGGATTGAAACCGATTTGATCGGCATTATATTCGTGTGTTCGTACAATATATCATTTCAGACCTATCAGATTGACTTTGTGATCGATCT…	-2.0406	0.62928	-1.2042	0.66194	-0.72669	0.44129
143	CG14591	CG14591	unknown	0	ATCAATCTGGACCACATGCT	CTTGGTTGTTGGCATGGTG	357	CTTGGTTGTTGGCATGGTGTACTCTGCTGTAAGGGACGCCATTTCCCCTGCGTCATGCGGATGTCCATCGTCCACCGCTTCCTGGTTGCTAAATCGGTGTCGCAATATCGCCTCCTCCTGCATGGCATAGTCACCTTGGGTTAATTGGTGATACTGGGCAGCCTCGCCCCTCGGCTCCGGCATACTTCCCGATCCGGTCAGGCCGCTGCTGCTCCGATTCCGGCGTCCGAACAGCACCACTGTGCCCTTACTCAGCAGCGGACAGAGCAGTGCTTGGTGGCAGCACGCAAATATCCGGTAATTCGAGCCCTGGAACGGATCTGACATAGCCGCACAGAGCATGTGGTCCAGATTGAT	-2.037	0.46088	0.69589	1.3414	-2.6998	1.059
144	CG31419	CG31419	unknown	0	TTTCCCAAGATGAAACTAAGGT	CCCGGCAGGATGTAATTCT	502	TTTCCCAAGATGAAACTAAGGTACCGCCCACTGAAACAACTGCATCGCCAGCAGCAAGTGTAGCAGCTGAAGAAGCTCCCAAGAGTAGTAACCCAGAAGCTTCAGGTTCATCCAAGTGCAAGTCCAATGAAATTCTTTCCGAAAATGGCTGCGTTGATCGCGAGAACTTTCTAAACAAGATCATGTTCAGATCCTGGCAGGACGAAGGCTTCGGCAAGGCAAAGGCAAGAGCTGGCCTGGTCGATGGGATAGAGTGCAGGGATGGTGAGGTGAGGACTCCATTTGGCTGCTCAACGCCACCGTACCCACCGCACAGAGAATCAGATCGAGTCCCAGTGCACCACAGCAGCTTGTACCGCGAGCAGGTGGTGCACTCCAATTACGGATCGGCACGTAGCG…	-2.0357	0.32938	-1.6342	0.12483	0.15892	0.26666
145	Gr33a	CG17213	receptor activity	0	ACATCGGAAGCCAATTTACC	GAATGTGTAGTCCAGAGCAAA	453	ACATCGGAAGCCAATTTACCAGATCTCTTCAAGCTGCATGATAAAATCCTGGCGCTCAGCGTGATTACAAACGGCGAGTTTGGACCACAGTGTGTACCCTATATGGCGGCCTGCTTTGTGGTGAGCATCTTTGGCATTTTCCTGGAGACCAAGGTCAACTTCATTGTGGGCGGCAAGAGTCGACTGCTGGACTATATGACCTATTTGTACGTGATTTGGAGCTTCACCACCATGATGGTGGCCTACATAGTGCTTCGACTATGCTGCAATGCCAACAATCATTCCAAACAATCGGCGATGATTGTCCATGAGATTATGCAAAAGAAACCGGCATTTATGTTGAGCAACGATCTGTTCTACAACAAAATGAAGTCATTCACACTGCAGTTTCTTCACTGG…	-2.0324	0.17493	0.36434	0.034038	-1.5531	0.11312
146	CG33988	CG33988	unknown	0	TGGAACAAAAGTGCCCCTAC	AGGCGTAGTACGGAATGGTG	586	AGGCGTAGTACGGAATGGTGCAGCGCGTGGTAGCGGCGGGCACTACGGCACAGTCGCCGGAGAGCGACGCGTGTGGCATCTCGCCCTCCTCGTCGTAGTAGAAGATCCCGTCGTGGCTGGCGTAGTACGGCAGGCGATCGAGCAGCGTTTCCACTGCGTCCGGATCGCTCCCCGTTTGGCTGACGTTCCGCAGGGCCAAAGCCACGCTCTTGGCGCGGGCGTGCTCGCCGGGATGTGAGCTCAGCGAGAGTGTGATGTTGTGCACACGGCGGGTGGAGTTGCCCGCCATTTCGCGCTCCTCCGTCCCGGGCTGGCCGAAATCCTGGCAAACGGTGCATATTCCGGAGGCCGGTCCGTTGCAGTAACTGTAGCAGCAATCGTTGGGGCCGTAGCTAGACT…	-2.0303	0.18453	-1.4307	0.16457	-0.69992	0.11846
147	gbb	CG5562	signaling	1	ACGAGAGCGACATCATCA	CCTTGATCAGCTCCGGTC	489	ACGAGAGCGACATCATCATGACCTTCCTGAACAAGCGCCACCACAATGTGGACGAACTGCGTCACGAGCACGGCCGTCGCCTGTGGTTCGACGTCTCCAACGTGCCCAACGACAACTACCTGGTGATGGCCGAGCTGCGCATCTATCAGAACGCCAACGAGGGCAAGTGGCTGACCGCCAACAGGGAGTTCACCATCACGGTATACGCCATTGGCACCGGCACGCTGGGCCAGCACACCATGGAGCCGCTGTCCTCGGTGAACACCACCGGGGACTACGTGGGCTGGTTGGAGCTCAACGTGACCGAGGGCCTGCACGAGTGGCTGGTCAAGTCGAAGGACAATCATGGCATCTACATTGGAGCACACGCTGTCAACCGACCCGACCGCGAGGTGAAGC…	-2.0232	0.46337	-0.089791	0.48065	-1.3666	0.2164
148	CG11289	CG11289	enzymatic	0	CTATCATTTCAACGATCATCTG	AGCAAAAGCTTTTGTGAAAGT	571	CTATCATTTCAACGATCATCTGCTGGGAGTTGCTGCGCATTTCAATTGTCCAGTGGCCATAGTTTCCACCCAACAGCCAACTGGATTTGTCAACAGCCTTATGGGTAATCCCGAGGAGCGTTGGTATGTCCCACAGCCGTATGATGGCCAACAGCGAAGTGGAATCTCGGCCTGGGTCTTTGGAATGTGGGAGAAGTTCATGGAGATTTTGGCGAGGAGAGTGCTGGCAAGGATCTACCGGTATGTATCTAAACGCAGTTGTTTAGCGATCAATTGAGATTTTCTTTTTAGTTTGCACTTTCCCGAACCGCAATATCCCAGTTTTGAAACCATGCGACGGTCGGTGGTTCTGGCTTTAAGTAATCATCACATGATCAGCGAGGGTCCCATAGCTCCACT…	-2.0208	0.42214	0.82059	0.31659	-1.8661	0.16021
149	DnaJ-1	CG10578	protein folding	0	AGCCGGGAGCGTACAC	TCTGGGCTGTATACTTTAGATC	507	TCTGGGCTGTATACTTTAGATCGATTCCCTCGCGTTTGAACAGCGAATGCGGTTTGTCGCGAATGATGAAGACGATGTCAGCTGGCGTCTTGTTTGGCGCCGAATCACCCTCTTGGGGGAAGGTAATCTTGGTACCGGCCTTCCAGCCCGGCTTCACTGTGATCCTCAGCACCTTCTCCTCCTTGTACGGCCCATTGCTTCCGGTGGCCATGCGTGAGATTTTCATCTTCTTGATGCATCCCTTGTCCACTTCCTCCAGCGACACGAACAGATCATGCTCGATGGGCGGATCCTGCTGGCGCTTGCGACTGGGTGCCTGGGCATTAAAGGCAAACATATCGTCGCCGCCAATGTTCCAGAAGATCTCGTTGGTATTGCCGCCCTGACCGCCACTAAACA…	-2.0195	0.80836	-2.0337	0.059495	-0.20312	0.737
150	CG4576	CG4576	unknown	0	CCAACAGGTGCTGCTCAC	CACCAGTTGCGTCGACA	507	CCAACAGGTGCTGCTCACCTTTTCGGTGGCCCGCAATTGGTACCGACTTAATCAGGAGCCAAGTGGTAAGATCGGTCGCGAGCTGAGATTTCTCGACTGCTTCAAGTTCTTTGCCATGTTCATGGTGATATTTGCGCACACCAACTGGGTGATTTACGAGAGCGCCATCAGCAATCCGCAGGATCCGGAGCGACTGCTTCACACGGCAGCTGGCACTTTACTCGTTTCGGGATCATTGATCACTGTGACCTTTTTTGTGATCAGTGGTTTGTTGCTTACCATTAACTGGCTGGCCGTTTCACGTTCGCTAGAATCTAAAAAGGACACCTGGAGCTTCGGCCAGTATGCTTTGCTATTTGTCAAGTTTAACATCTTCCGATACATCCGACTGACGGTTCC…	-2.0188	0.24087	0.024701	0.33711	-1.2071	0.24901
151	CG11347	CG11347	unknown	0	GAGGAGGACGACTCCCT	TCCTCCATCAGCACGTTAG	383	GAGGAGGACGACTCCCTGCCACGCAGCGACTCCGAGGAGGAGCTCTCCGTGGTGGAGGTGTCGCAGCCGCGGGGCGGTTCCAACAACGCCTCCTCTCCAATGGTGACCGTGGCCACTGGCACGGCGTTCAACTGCCGCCGCCGGCAGGGCGTCAACTCGTGTTCCCTGTACAGTGGGCCCCGGCCGCAGCAGCAACGCAACTATCTGCAACGCTCGCGCGTCTCCCGGCCGCTGAGCATCAGCACCCTCAGCCCGCCCAGAAGTGTGCCCGCCCTGGGGGCCGGCGATCATGACACGCTGACCCAGTCGCTGTACGTGGCCTCGCCGAGCGGCAGCGACCAGGGTCAGGATCACGGCCAGGGTGCTAACGTGCTGATGGAGGA	-2.0153	0.68769	0.01962	0.2632	-1.3806	0.42696
152	Or74a	CG13726	receptor activity	0	GAGATGGAACCCCACTTGTT	GAACAGAGCACATAGCAGTC	507	GAACAGAGCACATAGCAGTCCGGCGCTAAAAGCGAACATGACGAATATTCTGAGGGTGAACTCCTTCTCCACACGCTGGCCAAAATCCCTCAGAGCTGCGTTCCTTCGCAGGATGTGGGTCAAATTTAACCGGTAAGCGATGGCCACGTTTAAGGAGCTACTCTTCTTCAGCAGCATCTGTGCTGAGCGACGGAGATCCTGGCCAAGCTGGATATATCGAGCATTTAAATGCATCATCAGCTCGCCCATGACATTTAGCTCGCCAAACAACATGCTGGTGATGATGAAGCCCACCCAGAAGTTGAGCACCAGGAGCGGAATAAAGAAGTGCAACTGGGTGTTGTCGAAAGGGTACACCTGCTTGTAAAGCATTTCTCGACGATGGTAGATGACATTCGT…	-2.0123	0.24448	0.51495	0.049549	-1.253	0.092751
153	CG13879	CG13879	unknown	1	ATGCGTCTAGGCCAGCA	GCTCCAGCGAATCTACCT	504	ATGCGTCTAGGCCAGCACTTCGATGACCAGTTAAAGCTGGCTAGCGTCGAGTTGGGCGATTTCTCGGACGATGACCTGGCGCTCCTTGACAAATGCGCCCAATATTATTCACTTTTGCACATTCACGACATCAATCTGAACTACTTGCGCGACTTCTATTGTGCCAAGAAGAGGGAATGCATAGAAAACCGGCAGACCACAGTGCAGCAACGCGTAGAGCTGCAGCGCATCCTCTCGTCCATCGAGGAGGCGACTAGGGACGTAGTTATGTTGGAGAGGTATTGGTGAACAAATCCCTTTAATAGTTGAATCCCTGACCAAAACCATTCTTCTGCAGATTTAATGCTGCTGCGGAAGAGCGGCTCATCCCGGATATCGTCGTAATGCAGCGAAACGCCC…	-2.0083	0.058409	-1.0108	0.075995	-0.5857	0.047639
B. Initial screening data for dsRNA with z-scores of normalized signal (NDecn > m3-luc / con-luc) ≥ 2.0
	gene	CG #	GO term	Potential Off-Targets	"R" Primer	"S" Primer	Amplicon Length	Sequence	NDecn > m3-luc / con-luc (z-score)	error (s.d.)	NDecn > m3-luc / m3-luc (z-score)	error (s.d.)	m3-luc / con-luc (z-score)	error (s.d.)
1	CG10039	CG10039	unknown	1	GTCCGACATCAATATCAACCT	CAGCAGCGACTGGTACAA	212	GTCCGACATCAATATCAACCTCAAGTGCGCCGAGTGCAACCATCCTCGAG	5.7142	0.37353	-2.1473	0.23005	4.4072	0.09897
2	pdm2	CG12287	transcription factor	1	AATACCACTGCACGAAATTATG	CGGGGGCAGGACCTCT	511	AATACCACTGCACGAAATTATGTTCCAGCAACAACATCATTACCAGCAAAGGACAATGGGCACATTAATTAATAGTCTGCCGCCCGGCTTGGTCGGGTATCCCCCCCAAAAAACAGAGACGTTCAAGTCGTTAACCCCGCCGAAAGCACTGCAGCACCACCAAAACAACCAAAATCACCAGATTCCCCAGAATCACACCGGTGACCACTCCTTCGTCCGGCACTTTCACGAACGAGATCGCCTCATTCGGGAGCACCAGCTCAAGCATCAGCAATTGCGTGACGTGGAGGAAGTCCTTCAGGAACAGGAGCAGGACGAGGAGCAGGAGCACGAAACGCTGAGGAAACCCCACGTTGTACCATCTGAGCTGGAGCACAACCATCATTGGCATGGCGTCGT…	4.5877	0.17466	0.072844	0.15759	2.844	0.1598
3	CG13783	CG13783	unknown	0	CGGGTATTTCCCTCGCT	TATCATGTTTGAACAGCCAATC	517	TATCATGTTTGAACAGCCAATCGAATATATTCCGCTTGCCAGCAGACTTGTCGTGCGGATTGGCCACGCTGGGATACTTGTTGCTGTTGCGATTGCTACTCGAAACTATGTCCAGTTCATCCGACTGGTCGTACGCATTGTAATCGGTATCCTTTAAATCGATGTGTGGCAACTTCTGGGTGAACAGCGAATATCTGGGCATTTGTCGGGCCAGTTCCTCATCAACGCCATTCGAGGTATCGCCATCCTCATCATACTCATCGTAGTCATCTTCGTCATCCTCATCGCTGTCCTCGTCGGAATCACTCGAGTCCACCTCCTGTCGCCAATTGGGACCTCTGGTGGTTCGAGGCTCAGCCCAGGATGGAAAGATGCCGTCCCTGTCAAAATAGCGACTGT…	4.5327	0.31777	0.2135	0.2203	2.7425	0.17797
4	Shc	CG3715	receptor activity	0	ACAATATGCCGCGCATATC	ACACATCGCGAACAGAGG	504	ACAATATGCCGCGCATATCGTTCGCGTCCGGCGGTGACAATGACACCCTCGACTTCCTCGCCTACATAGCCAAGAATGAGGATGAATGGCGGGCATGTTATGTCCTGGAATGCGCTGGCGGCCAAAGCGAGGATCTAATAGTGACCATTGGCAAGGCGTTTGCCTTGCGCTTCAACGCTCTCAGTAGGCTCAATGATCCCTCGGCGGATTGTAACATCAATCAAAGCTGCAAGGAGAATGTGAAGGAGTACTACAACGATTTGCCAAACAAGCTGCCACCAGAAGTGCCGGAACCACAACAACAGCAGGTGCAGCAACCTCTCCATCCGCATGCGCCTCGTGTGGCACAACTGAATCTGAAGAAGCCTCGCGATCGCCTGAGCAGCAACCTCATCGACC…	4.3372	0.39621	0.52018	0.21766	2.0052	0.1535
5	Pvr	CG8222	kinase	0	CAGCAGCCGGGAGATAG	GTCAGATCGGGATTGATGTG	568	GTCAGATCGGGATTGATGTGTCCCACGGCGCCCTCCTCGAAGTTGGCCAATCCGGCTGCCTTAAGGGCCAGATGCCGCTTGTGCTCCTTCTGGTAGCGCACGGCGAGGAAGACGCACAGACCGATCAGGATGAGGAATAGTATCACACCGAACCACACCCAGGCCATGCTAATGCCGGGCAGATCTAAGATGTATATCCAATGTGAAACCATAATTTTAACTAGCAATTACAATTGTAAACTCACCTGATATCACTACCGTGAAGGAGCGTTCGATTCTGTCCAATCGGTTCTCCACCACACACTTGTAGACGCCTTCATCTCCGGGATACAGGTGAGTGATCAGCAGCTTGGATTCCTTTTCAATGATGTGCCTGAGCTTTGATTCGGTCACTTCCTT…	4.3113	0.22763	0.45689	0.21822	3.2094	0.19088
6	CG30365	CG30365	unknown	0	GAGAACAGCTTGTCAAGAATC	AAACTACCGAACTAGATTGATTA	516	AAACTACCGAACTAGATTGATTAGTTATTTCACCGGTTAACTCAGAATCCAAAGACTGATTTGCTTCCATCTCGTGATCCAATTTAAGTTGATCGGTGATATCCCTCGTTAGTTCGGAATCAAAAGACTGGTTCGAAATCTCGCTATGATCTAGGCTCTCTACATCACCCAATCCAGATGGTTCTGAGAGCGCACTGGCTACCTCCGAATGCATAGAATCTGCAACACCTAGCTCAGATTGATGGGAACTAGCTCTATCCACTGACTGATTTGATTCCTCCTCATGATTCAAACTTTCACTGATTTTGGGTTGGTTGAGTGCAAAGGAAGCCACATCCGGTTCAGAGTTAACCATCCCCATTGTTTTTTCACCTCCTCCCATAGTATTCAAAATAAGTG…	3.9559	0.23842	1.0261	0.12633	0.98094	0.10854
7	CG14310	CG14310	unknown	0	ATGCCCACTCCTGAGATTC	AAAACTGCTGCCGATGTAG	264	ATGCCCACTCCTGAGATTCCATCCATCCACCACCACAACAACGCTGCCGTCATCGTTGTTGGCCAACCAATGCGCTCCGTCTGCCGGCTTTTGCGGCTACTACCCACCCCTCTGCTGCTTCCACGTCCACATCCTCATCCAAATCCAAAGTCACCCTCCTCCGCCTTCGCCTTCGCCTCCATATCCGACTCCTCCGCTGCCGATCCCGCCCAGTCCGAGTTTCAGGCCCATTCATACGTGGCCAGCTACATCGGCAGCAGTTTT	3.9537	0.34805	0.27741	0.17783	1.3776	0.1571
8	CG10713	CG10713	unknown	1	GATGCCTACAGCGCCTAT	CCATTCGAGCCACTGGAA	497	CCATTCGAGCCACTGGAACTCGAGAAGAGGCCTTTCGGAATGCGGCACAGGCTGATCAAGCAGGCGGCCAAAAAGAAGGCCGAAAAGGTGCAGAAGATCAGCACCTCCAGCCCAGTGCCCTGGTGGTCGAAGTAGAACTTTGTTCCTGCCACGAAAACGGAGGCCAGCACCAGCGAGGCGCACATGCCGCACTTCAAATGGCTGGGCAACAGTTGCGAGTCCGCGTGCTGCAGCAGTGCATGATGGTGCTGCTGCAAGTGGCTGCTATGCATTGTGGCAGGTGCAGCAGCCACTGCTGCCGCTGGACTGGCGACACTTGGTGTCTCTGTGGTTGTGGTTGCCGCTGCTGCTGGCGTCGAGTGTCGCATGTTGCTGCTGGAATTGTGGCGACGTGGCGTG…	3.7832	0.067998	-1.5881	0.41673	3.2875	0.37134
9	CG11063	CG11063	transcription factor	0	GCACCAGCGAAGCATTAG	CAGAGGAGCCGTCATCG	472	CAGAGGAGCCGTCATCGCAATGGGCGTCGCCCGCAAGGAAGCGGTGGATGTTGGTGCTGCTGGTGCCGCTGCTGCTGATGTCGGTGCATTGGATGTGGTTGGTGGAGCTGCCGTGGCCATGCCCATGGCCAGTGATGACGTTATTATTGGTGGTTCCTGGACAGTTCGCTGGGCAGGGGCTCCCGTTGCAGCCGCCCTGCCGGTAGCCAATCCTGCTGCCGTATTCCTGTGCAGATTCGCCGTCATGCAAACGTAGTCAGAGCTATTGATGTCCTCTATATAGTTAGGATTAACGGAGACATTAATGGCGCCGCCGGGCGACTTAACGGGCGTGTGCTGCTGCAGTTTGGCCACCGACTGCGCGGTGGGTACGGGACTTAGGTGGCTAGGTAACGATAG…	3.7654	0.38169	-0.53516	0.31648	2.6341	0.0339
10	CG17912	CG17912	unknown	1	ATAAGTGCTCCGCCTACC	AGACGACAATCGAGTTAGC	382	ATAAGTGCTCCGCCTACCACCAATCATGCTGGTGGCGCATCCAGCGCACCACCAAGTGGTCCGCCAGATGCTCAGCAACACCAGCAGCGACCTCCAGCTCCACCGGCGGCAAGCGGAACTTCCGCTGCTGCTGTGACCACAAAGATTATGCATCCACAGGAGGACCTGAGTCTGGAAGAATTGCGCGCGCGCCAACCGAAAATACAAGCACGGTTGGCGGCCGCTTTGGCTTCACTGGCGAATCCACAAAGTCGCAAGAGTCCCAGCAACAATGGTGGCCCCTCTACGTCGATTCCCACCACTCCGCCGCCCCCGTCGCTGGCCGGGATCTCGCCCACGGGTAGCAATAGCAGCAGTGGCATGGCTAACTCGATTGTCGTCT	3.6644	0.30641	1.4336	0.36088	2.1556	0.2595
11	Sos	CG7793	signaling	1	GGCCAAGGAGGTGATCAAC	TCACCTCGTAAATGTCCATTAT	485	GGCCAAGGAGGTGATCAACTCGAAGAAACGCAAGTCTGTCCTGCCCACGGAAAAGGTGCACACGCTGCTCCAGAAGGATGTGTTGCAGTACAAGATCGATAGCTCCGTGTCCGCCTTCCTGGTGGCCGTGCTCGAGTACATCTCAGCGGACATACTCAAAATGGCCGGCGACTATGTGATCAAGATCGCCCACTGCGAGATCACCAAGGAGGACATCGAGGTGGTGATGAACGCCGATCGTGTGCTAATGGACATGCTCAACCAGAGCGAAGCCCACATCCTGCCCAGTCCCCTGTCACTTCCCGCGCAGCGTGCAAGTGCCACCTACGAGGAGACGGTCAAGGAGCTGATCCACGACGAGAAGCAGTACCAACGCGACCTGCACATGATCATACGCGT…	3.6044	0.27111	0.34124	0.19551	1.7729	0.09443
12	CG4285	CG4285	unknown	0	AGTTCGAGGCGCTATCAC	ATTGACTCCACCACTGGATG	501	AGTTCGAGGCGCTATCACCGCACTATTCCGCGCTATTTCGCAGTGGCCGACCCTCTCCAATTAAAGCCCAAGACCAGCAGCAGTGCCACATCCACTGGTGATAAGCAGCAGGCCAGTAAGAAGCCCATGTGCCAATGCCCCATCCAGCACGTGCCCATGTCGTATATGGGGAGTACGGCCAACGCAAATGCTTTCTTAAGCGGAGCCGGCAAACTTTTCACCGGAAACTCGACCAGCAGCAGCACCTCAACACCGACGTGTTCCCTGTCTCCGGGAGCGGCGGCCACCGGTGGAGTTCGTCATGCGGCCACCTTGTCCTACGGACAACGAGCCAAGTCCTCGTCGAACCTGCAGGCGCAGGATCTAATAACGGCAGCTGCTTCGGGTGGTGGAACTTTG…	3.555	0.16176	-0.39821	0.053973	2.0501	0.080914
13	CG7274	CG7274	transcription factor	0	TGTTCTGCCTGCCCATTG	TCCGTCTTCATGGTCTCCA	498	TGTTCTGCCTGCCCATTGGGACAGGGATTCGCTGTTCGGGCTGACGAACATCTCGAGCGATGACGAGGGCGAGATTGACTCGGACTCCTCCGACGATGAGCCGCACGAGGAGAAGGATCGGTTCGTGGCCCAGCTCTACAAGTATATGGATGATCGGGGCACACCGCTAAACAAGGTGCCCTCCATTCTCAGCCGGGACGTCGATCTGTATCGTCTGTTCCGTGCGGTGCAGAAGCGAGGTGGTTACAACCGCGTTACCTCGCAGAATCAGTGGAAGCTCATCGCCATGCGCCTGGGCTTCACGCCCTGCACTGTGAGTGTGATGAATCTGGTGAAGCAGGCGTACAAGAAGTTTCTGCAACCATACGGCGATTTTCATCGGAAGCTAGGCTGCTCCAT…	3.5222	0.1801	0.9106	0.12552	1.0137	0.067174
14	bip2	CG2009	transcription factor	0	ATGATAATAACCCAAAGTTCTTTAA	GAGAATCCTTAATTGGTGGACA	514	GAGAATCCTTAATTGGTGGACATCGAACAGTATCCGCAACTGATTCTTCTGGTCCAGGATAATCTATGAACGGCGAAATAGGTATTCTGTTACCGTGATTCCCGAAGCCAACTAAACCAGTGACTGCAGGAAAAAGCCCAGGTCCAGTAGGAATAAGACCAGGTCGTGGTGGAAATTGCAATAAAGGAAGCAACGGAACCATTCCTGTTTGAATTCCAGGGTAAATTGATGCATTTGACAAAGCATTGGATATAGTCACAAATTTATCTGAACATTGTACATCATTATTTTGTTTTGTGGGTCGAATAGAATTATGTAGTGTTGATGCCTTTTCAGGAGAACAGCTCTTGTCTAATTGCATTACATTTTCTGGTAATGATTTGTACTTTTTTCTGTCCT…	3.4851	0.12145	0.34129	0.11421	1.9324	0.037632
15	dos	CG1044	signaling	0	GAGCCGTTCGTGTATTAAAT	CTCTAGCATAGGCAAAATCAA	252	GAGCCGTTCGTGTATTAAATTTCCGCCAACTGTTGCGTTTAATCAAATTTACTTGCCCCGTATTTCGTGTGTGCATGTTTTTTATGCGCATATGTGCTTGTTTTTGCTTTTTTATGTGCACGGACGATAAGCCGGATCAAGCACAAAACAATGTGCAACAACAGCAACATAAACTACCGACGATGACCAAAAAAACAATGACGCACTTGTCTTTCCAGCTCCTTGTTGTTGTTGATTTTGCCTATGCTAGAG	3.4008	0.38093	0.24341	0.17348	1.4936	0.14254
16	csw	CG3954	phosphatase	1	CAGTGCGCCGTGAAGA	CGAACTGCTCCGATCTAC	496	CAGTGCGCCGTGAAGAGCGCCATTCTGCCGTATAGCAACTGTGCCACCTGCAGCCGCAAGTCAGACTCCCTGAGCAAGCACAAGCGGAGCGAATCCTCGGCCTCTTCATCGCCCTCCTCCGGCTCTGGGTCCGGACCAGGATCGTCGGGCACCAGCGGAGTGAGCAGCGTCAATGGACCCGGCACACCCACCAATCTCACGAGCGGCACAGCCGGATGTCTGGTCGGCCTGCTGAAGAGACACTCGAACGACTCGTCCGGAGCTGTTTCTATATCGATGGCCGAACGGGAACGCGAGAGGGAGCGCGAGATGTTTAAGACCTACATCGCCACCCAGGGCTGTCTGCTCACCCAGCAAGTGAACACGGTGACGGACTTCTGGAACATGGTCTGGCAGGAG…	3.3967	0.20536	0.03787	0.18678	1.6657	0.15914
17	Spn43Ab	CG1865	proteolysis	0	CAACGAGAACCTTGAGTTCA	CACCTTTTGCTGGCTCATC	511	CACCTTTTGCTGGCTCATCGCTCCGATTTCGGCCAGAAGATTCTTACCGGACAGCGACTGCTGCAGGGATCTCAGACCATCCTTGCGATTGGGCAGGAGCAGCAGCATGGAGAAGTCGGGGTTCTGGTAGGGCAGCTCCACCACCTTGGCGTCCAGGGAGTTGACCTCGGCGTAGTTGAAGTTCTGCAGCGTCCACATGGTGTCTACCTTGACAGACTGCCCGCTTCCGGTGCGGAAGGAGCGCTTTTCGGTCTTGTCCAGCCGGAAGGCCTTTTGCCAGGCGGCTGAGTAGGAAACGCCGTTCACGATCACTCCCTCGGTGCGATCATTCAGCAGCTCGGCGCGGAGGATGTCAGTGATCTTGCCGTTGGTCTTGGTGGCCACCGCCCGGTTGATGCC…	3.3328	0.44522	0.86706	0.15932	1.2416	0.25025
18	Sxl	CG18350	RNA processing	1	CTCGCCACAGGATACAGAA	TTATAGTCTCGCATGATTCTG	345	TTATAGTCTCGCATGATTCTGCACGTGTTGATGGGTCCAATGGCTCTGAATAGGGCGTACAGCTCGCGATCGGTCATGTCCTGGGGCAAGTAGTTGACAATCAGGTTGGTGTTGCTTGCCCGAGGATCGTTCATGAGATCATCACTACCACCGCTGCCCAGCGACAATCCGCAGAGATTATTCAGCGAGTTGTTGCTGGCCATCGGCGGCAGGTGGCACATGTTGCCGCCCCCTAAATTGTTGGCACTCCCACCATTTCCGCCGCTGCCGCCGCAGCCGGGGAAATCATTGTAACCACGACGCGACGATGAACTTGGAAATGAAAATTCTGTATCCTGTGGCGAG	3.3163	0.076757	0.64889	0.08215	0.58286	0.072857
19	CG13624	CG13624	transcription factor	1	GTCGCCGCAAGCTCAA	TCAACGGCGCTCTGGTA	513	TCAACGGCGCTCTGGTAGCCAAACGATTTGCGCACGGCTGATCCGGATGTCTGATTACTGGTAGTTGTACTGTTGCCAGAAGCCGAGCTGCCAAAACCACTGCTACCACCCGGACTCAAGGCGGCGGACTGACTTAGGATCGAGCGTTCTGGCGGCGAGGACATGGGAAAGCCCTTCTTGATCAATTCCTGCATGTTGCGCGACTTAACCATCTGGTACTGGGGTCGATTGGCGTGCGGTGGCGGCGGTGGGGTCAATGGCGATTGGGATGCCTGACTGCCGGGCGAGAAGCTGGCGGACAGCTGTTGCTGCTGCGGCTTTTGGGGCGTACTGTGATAGATCTCATACGGACTAGTGGAGGAACTGTTCGACTGCTGCTGCTGGGAAAGCGTGAGCAGC…	3.1201	0.22512	0.56798	0.21848	1.8133	0.052044
20	KdelR	CG5183	protein transport	0	GCTGAAGATATGGAAGACCC	CAGTACAAGACGGTCTGGA	516	GCTGAAGATATGGAAGACCCGCTCGTGCGCCGGAATATCGGGCAAGTCGCAGATCCTGTTCGCCGTGGTCTATCTGACGCGCTACCTGGATCTGTTCACCACCTACGTGAGCCTGTACAACTCGGTGATGAAGGTGTTGTTCCTGGCCACGTCCGGTGCCACCGTGTATTTGATGTACGTGAAGTTTAAGGCCACCTATGACCACAATCACGATTCGTTCCGCATCGAATTCCTGCTGGTGCCGTGCGCCCTGCTCTCGCTGGTGATCAATCATGAGTTTACCGTGATGGAAGTGCTGTGGACATTCTCGATCTATTTGGAATCGGTGGCCATTCTGCCGCAGCTGTTCCTAGTGAGCAGAACCGGCGAGGCCGAGTCCATCACCAGCCACTACCTCTT…	3.1156	0.036792	0.09958	0.088371	2.4031	0.064328
21	CG10417	CG10417	phosphatase	0	AAGCTACTAATAAAGCTGTAATG	TCACCGTCGTCATCATTTTC	508	TCACCGTCGTCATCATTTTCAGTGCAGTCAGAGCTTTCTGCGGATGAAGTATCAGGACTCTTGACATTATCATTTTCTTCATAGTCCGCATCATCGTCTGTGAACTCATCGTCTTGGGAGCTGTTTATATTCCTTTCAAACTCTTTGCTTGTAGATGAGTTTGTGAACTCGTTTTTCGAGGACTGATTTAATTCGGTCATGTCGTTAGAACCAGTAGCGAATAATTTTTTATTACTAGAAGAAACCAACGTATGCTTGAAATCGGTTCCATTTGAGCCCTCATTTTGGTCATTAACAGAATCATCTTTTAATGCAGCATTCTTGGTGGATAAATCGTTGATACTGGTAGTGGTATTGCTATCAGCCCCAGCCATAGGATTTACAACATTGCTCGGATTA…	3.112	0.49242	2.3455	0.76918	1.0202	0.63447
22	CG13073	CG13073	unknown	1	ACCACTGCATCACCTTTGA	TACCGTAATTCTGCCAGAAG	208	TACCGTAATTCTGCCAGAAGGGCTCGTCGCTGCCCACGTTCGACTTCGAATGGAAATCGCTGGAGGAAACCGAATCCTCGTCGACTTGGTAGACTTCCGTGTACAGTATGAATTCGAGTCGCGATCTGCGCGTGGTTGTTGTGGATGTGGCTGATGTTGCTGCTGCGACTGTTGGATGTTGCTGCGGGGTCAAAGGTGATGCAGTGGT	3.0877	0.17122	-0.13289	0.072365	1.6502	0.060672
23	Cas	CG13281	protein transport	0	TGGTGATTTCAATGTCATCAAC	CTTGGTGTGCAAACTTGTCT	508	CTTGGTGTGCAAACTTGTCTTGACCAGTAACTCCCAAACTGCAGTCACAAATTGCTCCATAAATGGCTTGAACTCCTCGTCGTACTTTTTTGCATAAAGGCAAATGTTCTCGCAGACTTGAGCACGCAGATGCTCTAGAACACCCGCATCCTCATCATCTGCAGTACGCAGGGATGGCACATCCGCAGCTAGTTGCTGAATAAACGCTCCCATCCACGTATTGATATTGTCCTCAAAGAACTCCGGCAAATCTTGGGAGTTGAGCGAGAAAAACACCTTGTTCACAAGGACCAATGAACCGTAGATGACCTTCAGGGCGCCGGCATTGTTCTCGTGCACCTTAGTCAACTGCATTGTGGCCTGGAGCAGGTCTGTCAGAGGTTTAGCCATACGATCCAG…	3.0352	0.14374	-1.7386	0.24838	3.813	0.13527
24	CG14972	CG14972	unknown	0	AGCGGGCAACCCGAAA	GCAGCTTGGCGATGTTG	416	AGCGGGCAACCCGAAAGCGGCAGAGATATCAACTGCAAAATCGGCAATATCCACGGCGACGGCAGCACCGGCTATAGCTGCCACGCCCCTTGCCACATCCGCCCCCGCAGCAGCGGAAATCGAGCAGCTGCAACAGGCGTTAATCGAGAAACAAACGCAACTGTATGCCCTGGAATCGGCCTGTTTGAGGGAAACGGAACGACAAGTGGAGCTCGAGGATAGTGTGATAGCGTGGCAGGATAAGTACGATCGGCTCTACGAATCGCACAAGCGGGTTCAAAAGGTCAATCAGAGCCTGGAGGACAAGATGCTCAAGCTGGTGGATCGAAATGCCGGCGAAAGGGCACAGTTGACCAGCGATGTGGCCACTTTGAGTGTGCGACTCGCCCAGGCAAACTT…	3.0103	0.24286	1.4905	0.18322	0.10212	0.12873
25	CG10663	CG10663	proteolysis	0	GCCGCATCATGGATCAGT	ATATAGCTTTCGAAATCCAATAG	514	ATATAGCTTTCGAAATCCAATAGCCCATGGCATGGTAACCCACCTATTCGAACAAACAGCACCTTGCGCACACAATGAGCGGCGGTCAGCACCCAGCGAGGAGCGATTAGTGTGCCCCCGCAGAAGGCTTCCTTGAAGCGATTCAGGATAGCCACCTGCCATGGCCACTCGCCCTTGCGCGCCGCCCGTCCTCCGATGATCTTCAGCATATTGGACATGCTCCTCCGTCCAGTTCCACTGCGAACAATGCCGCAGCTTAGCTTTAGAGGAGTGTACTCCGGTCCGCGGTAACCCTTTCCCGTCATTATGTAGTTGAGGTCATTCATGGACACTTCCGGCTGCTCCGATTGCATCCTTCGCATCGCATTGGCCGGTGATCCCGATCCCGGTCTTGTCTCA…	2.9681	1.1056	0.76545	0.20961	0.56476	0.42698
26	CG30182	CG30182	unknown	0	TATGAAGATAAAAAAGAACAGGG	CCTTCAGAGCTTTCAATTCC	146	CCTTCAGAGCTTTCAATTCCTTTAGCAGATTCTCCTTGTGTTTCCTTGATTTGTGGCTAGTTTTGGATTCCAAAATCTTGATCTCCTCTTTCAATTTGACGATATCATTGGCGATTTCTTTAACCCTGTTCTTTTTTATCTTCATA	2.8903	0.18835	0.88932	0.17521	1.5076	0.14182
27	Arf102F	CG11027	protein transport	0	GGCTTGGATGCTGCTGG	GTTCTCTTTCAGCTTCAGTTAT	250	GGCTTGGATGCTGCTGGAAAAACGACTATTCTGTACAAATTAAAGCTGGG	2.8862	0.39715	1.1551	0.49672	1.3615	0.24828
28	CG13802	CG13802	unknown	0	TGGCAGCCACTGATGTTG	CAATGGCGTCTTCCACATC	390	TGGCAGCCACTGATGTTGATGGATGTCCGCCTGCCACCGATGCTGCTGTTTCCACTAACGACATCAGCCTGGTCGAGAAGCTACATTTGCAGCCCAGTCCAAGGGGGACTGCGATATCCAGTGGCCAGCATCGAAGGCGGCGCAGTGGGAGTGGCACCAAGTGCATCTGGCCCACGACGGACTGGCTGAGAAAGCTGCGTAACCAGAAGGCTAGAGAAACGGAGCAATCCTCCGAACAGGACATAGAGCTGGGCAAGAGCTCCATCAACAGGCGCAGCAGTGTTCTTCTAATGGTATTACTAAGCAGCTCCGATGAGGTTAAAGCCAAGGCGGTTTTGGTCAGTGAACAGCCGCCGAGTCCAGCGGACGAGGATGTGGAAGACGCCATTG	2.8383	0.29614	0.59472	0.14945	0.83544	0.12283
29	LanA	CG10236	receptor activity	0	CTCCTGCCCACCTGGTTA	TATTCAAGCAGCGAAGACA	503	TATTCAAGCAGCGAAGACATTCACCGGTCCTAGTGTCGCAAGATCCCTGATCCTCTGGATTGATGTTACCGGAACACTCGCACGGCTTGCACACCTGTCCTATGCTCTCTGGCTCTCCATAGAAACCATTGGCGCAAGACTCGCAACGTGGTCCTGTATATCCTGGCTTGCACTCACAATGGATTTGGTCTCCGCTCTCGGAGATTTCGCAACTGGTGGCAAAGTTGTTCGAGTCAAATGGCAGTGGGCAAGCGCAGATCATACAATCTCCGGGTGTTCCATTCGTGGCGTTTCCATAGTAACCGGACACACAGCGCTCACAGTGATCACCCTCTGTTCCATGCTGGCACTTTGAACAGATTCCGGTAGCGCAATCACAGGTCTCCGAATGTCCATTGC…	2.822	1.4596	0.23389	0.18234	2.3697	1.338
30	CG15471	CG15471	unknown	0	ACTGGCGGCGATATGTAT	CAGCAGCGGATCGTCAT	605	CAGCAGCGGATCGTCATCGCAAGCAAAAGGATTTGGATTTGGATCGCTTTGGCGATAAAAATGTGACGGCAAGTTCGGCGTAACTTTTCTGATAGAGATCTCCGGACTTTCGTCGGACTCTGATTTCTCTTGACACCCCATCTGAAACTGACTGTTTGGAATGGGCACCCAAACGTGACGGCGTGCCTGCAGGACATCCTGGCTGTGCATTCGATTGGCCCTGCATATGCGCCCAATGCTCGTGTCGTACTTTAAAGCCAGACGAGTCATCGTGTCCTCGGCGGTGATCGAATGTCTTGTCCAGCACTCGGATCGCATTCGACTACAGTTGCAGATATTGGGACCCCGATCTTCCGTCAGGCTGGCCATAGCTTCGGTTTCTAGGTGAAGGGTGAAAAA…	2.8158	0.27926	-0.12315	0.12056	0.95122	0.1052
31	CG11245	CG11245	unknown	0	ACAAGTGGCAAATCGGAAAC	CTTGTTGGTGAATCCTTTGGT	470	ACAAGTGGCAAATCGGAAACTCAAAAGGTACCATCAACACCACTTACTCCAACGGTTGTAAAAACTAACCAAGTCGAAGCTAAGAAAGTAGAATCAATGGATACTTCAAGCAAAGCACCTGCTAGTGTAATATCAAAAGCTGCTGAATCTCCAAAATTAAAATCCGCAACTGATAATAATAAGGCCAAACCGACAATGGCCAAAAAAGACTTGCCAAAACTAAAGACGGCAGAAGAAACTAAGCTAACAATAACAACCAAAGCGACAACTGCAACACCAACGATGGACTCACCAAAAACACCACAAGCCAAAGAAGAAACATCACAAAAAACTGAAAGTGCAACTACATCACAAATAAAGTCCGATACACCAATTGCACTGCAAATAAAACCACAAGAA…	2.8106	0.23658	0.59984	0.10533	0.99608	0.1491
32	CG17746	CG17746	phosphatase	1	CGTTATGCTACGCAACAAG	CCGAGGCCTCCCATTTG	593	CCGAGGCCTCCCATTTGGCAGTCGGGTGCTAGGCAGTGATTCATCAGCTCTTCGCAGATCTCCTCCGGAAACATGCCCATGCCGATGCGCGTGCGACAGAACTCGAGCACTTCCGCGTTGCTCATTACATCCCAAATGCCATCGCAGGCCAGCACGATGAATTCCCAATCGTCCATGATTTTCCGCGTCTCCACGTCCGGGAAGGCTATATAGGCGCACGGAGAACAAGAAACAAGGTGATAATGCTTAACAAGAACAATGGATGGAGATGGTGATTCTCACCTGTGACGATTTGATCTTCCGGTTTTTTGTTCTCATGCTTGAATACATAGTCACCGAGGGCGCGGGAAAGCGCAAGATTGCCGTTGACGCGATTGAACTCAACCCAGCCGCCGCCTT…	2.7769	1.4867	0.68816	0.11627	1.2729	1.0108
33	CG12543	CG12543	unknown	1	CTTTTGGCAACCGCATAAAC	TTTACACCTCCAACGGACC	384	CTTTTGGCAACCGCATAAACTGCCTCCGCCGCCGCCCGCCTCCCGTGCCGCCTGCTTCTCCGACTTGGATCCCCCGCCGCCGCTCGACGAGCCGCCCGTCGACGTCTGCCGACCGCCGACACGTCCGCCGGAACCATTCGCAGCCGCCGATGCTGCAGTTGCTGCAACATTGCTGCTACCGCTGGCGGCACAGTTTCCGCTGCCGCCGCTGCCGTCGCCGCCGAGAAATGCCGCCAACGGCAGTGGCGACTTCTTGTTCATTGTGCTGCTGCCGCTGCTTCTGCCGCTGCCTCTGCCTCTGCCACTGACCTCTAACCTCCGACCCCTGGCCAATCTGTCAATCAATCAATCAATTGGTGCCAGTCGGTCCGTTGGAGGTGTAAA	2.7684	0.21829	-0.054653	0.19748	2.0392	0.14191
34	CG6038	CG6038	unknown	0	GGGAAACAATCACACGTGAC	GGGCAGGAATTAGAGTGAGA	261	GGGCAGGAATTAGAGTGAGAAGACCGATTACGGCGGACGTTTGTAGGCCGCTGGCCCCATTGCATCGATGGTCGAGGAAGCAGAAACAGAACGTGGTGTCCGTGTAGTAGTCACGGCGCACGTCGTGCTCCTTGATCGTGTGGTTTACGTAGTTCGCTAGCTTTTCATCGTGGGCGGCAGGACGACATCCTTCGTATTTGTCGGCGGGAATGTCTTTGCGGAAGCTCAGCGCGCTTAGGCAGTCACGTGTGATTGTTTCCC	2.7422	1.5574	1.8194	0.14082	1.1587	1.3734
35	Su(dx)	CG4244	ubiquitin	0	ACACAACCAGCTGCTGTTT	TTCTCCCAGCCATCTGGTA	518	ACACAACCAGCTGCTGTTTATTTGCCAGCTGGAGGAGGAGCAGCAGTAGGACCACCTGGAGTAGCAGGCCCACCAATTGAACAGCCAGGAGTTGGACTGCCCGTGAGCCAAAGCACAGATCCGCAACTGCAGACACAACCAGCGGATGATGAGCCGCTGCCTGCAGGGTGGGAAATCCGTCTGGACCAGTACGGTCGCAGATACTACGTAGATCACAATACACGATCCACATACTGGGAGAAACCGACACCGCTGCCCCCGGGCTGGGAGATCAGGAAGGATGGGCGCGGTCGAGTTTACTACGTAGACCACAACACAAGAAAAACTACCTGGCAGCGGCCGAACAGTGAGCGTCTGATGCACTTCCAGCACTGGCAGGGTCAGCGGGCCCACGTCGTG…	2.7406	0.18809	-0.73749	0.21315	2.1041	0.10124
36	CG41056	CG41056	unknown	0	CCCTGATTTGGAGTCCACTG	AACCGCATCATAAAGCATCA	230	AACCGCATCATAAAGCATCATAGAATCCGATGCATAGTTATCCAAAATTATATGGTTAGTTAGCTTTTGAAAATCTGAGTTTGAAAATTGAAGAATGTCGGAATTGCTTTGCGAAACATAAATTGGTTCATAGTGATTGATTTTTACTGTTATATCAGCCTTTTGTGGTATATTAGGCTTACCGACTGTTCCAACAAGTGCAAATAGGAACAGTGGACTCCAAATCAGGG	2.7306	0.75935	0.97063	0.44446	1.44	0.66805
37	CG3173	CG3173	unknown	0	GCACTCTGGCGACTTTGA	GGCATGTTGCTGTTGGAATA	495	GCACTCTGGCGACTTTGAAAACGAATGGCTCCTGAAGTCGCTCCAGCAAATTCCGCACTTCTACGAGGTGAAACCCTTCATAATTCCCCAGCTGCGAGCTGCCTGCCAGGTGGAGAATTGCCCGGAACTGATTATGGCGTACATTCAGTTCATCACTGCGCACACGCTCAACGATCCGGTCAACGAAATGCTGGATCATGTCATCGATATGGCGCAGCTGATTGTAGAGCGCAGCACAATGTTTCAGCACATTATCATTTCGCAGGAGGACTACGACTATGTGCCCGACGAGAACCGCATTCAGACTCTGAAGTGTCTTTTCGTCATGTTCAACAACTATATAATTAAGCTAAGGGAATACCACGAACCGTACGAGTGGACCGAGTATCCGGACCTGCT…	2.7273	0.34243	-4.5298	0.45382	5.0056	0.18202
38	Mkp	CG34099	phosphatase	0	GACGCCGGTGTACACG	GTTTCAGCGGCCTGAATAG	570	GTTTCAGCGGCCTGAATAGCGTTCGAAGACAATGCACGTGTTTCACCAGGACGAATATTAATCTCGTCGATTTTGCGCACTGTAAACATTGGGTGATCCCGACAAACTTTCTGTCGGCTAACACTCATGAAAGTTCGAAAGTCGTGGACGCCGATAAACATTCGAGCTGCAGCCTGGACTCTTTTGATATCGAAGCTAGAAGATCTATGGTGGATCAAGTGGTTACTAATATCATTTAAGGGTTGCCGGAGTTTCTTACTGCAGAAAGTAACAACGATCGATTTCTTCAACTGGTATAAAGGTCTCGAACGACCTATTCCGGAGACTGCAATCTCCCAGGGTTGGTACCTTTGCCACGGCAAAGCGATAGAGATAGGTTCGTCCAATGGCGTCGTAGCG…	2.7046	0.51166	0.81671	0.26166	1.1336	0.26531
39	CG32394	CG32394	metabolic	0	AGTGAAAAGGGATCGGGTAA	TCGAGTTATTGGAGCAATTTG	502	TCGAGTTATTGGAGCAATTTGAACTGGAAGCAGCAGTGGCGGATGTGCTTCCAATGGAATTCCCTGAGTGCATCGAATGCGGAGGAGTACCACAGCTGCTGCTCACACTGCTCGGCGTTGGAGCCACTGACTCGGATTCCGATTTGCTAACTGCCTCTTTTGGCTCGCTCACCAGTTCGTTGAGGGCCTCAGCCAATTTAGTTGGTACCAATTCCGCCTTTGGTGCAGCCAATGCCACTGGTCGCCGAAAATCGGCCGCATCTAGTTTACTACCGATTCCTGAGTCGAAATCATCCAAAAGATTGTATCGGGATGGTGAATTGCTGGCCGAACTGAACTCCGTGAAGCGGGGCGTGTGTTCCAGCCAGCGATTAATATCCTTGAGGGTCTGTTCTGTTT…	2.6964	1.24	-0.52224	0.061752	2.8707	1.1315
40	l(1)G0060	CG3125	other - cell adhesion	0	CAAGTCGCATCGCAATCC	GTTCCGTCCAGTTTTTTAGAG	504	GTTCCGTCCAGTTTTTTAGAGGATCCGCCACTGCCACCTGCGCCCAGCATCAGTCCTGACATTCCACCCCCCATTCCCGGCATTCCGGGCATCCCGGGACCCGAACCACCGCCGGGCGAAGAGCCCGGGGATGAGGGACCCGGTCCAGTGGGCGAGCCCGATCCGGAAGGTGAGCCGGGCGGCGCTCCACCCGGTCCATTGCCATTTGGCGACTTCATTGGCGCCACATCGCTCAGATCCGCCTCGTCCACCATCACCATGTGCTTGTCCTTCTTGTACGGATTACCGAACATGTGCTGCCGCACATTCGTCGGCTCGATTTCACGCAGCGGATTGTCCTTGTTCTTGAGGTACTCCTGGTAGTTGCCCATCTCGGCGATGGGCAGGCAATGGCCCGAG…	2.6671	0.13081	-1.7788	0.047752	2.7366	0.046805
41	CG1074	CG1074	unknown	0	CAATAGAGGGAACGGTCAAT	GAACGAGATGCGGGAATG	503	CAATAGAGGGAACGGTCAATCTGGAGAAACCCGTGGTGGAGTGGTGGTACATCGAGTTTTGGGGCTTGGATCCAACGGCTGTGCCACCTGAGCCGGAGGACATTCTGTTTGGTCGGCTGATGGCCCATGGTCAGCGGCATTTGATCAAGGAGCTTTCGCTGAAGCATCGTAAGTTTATCGGTAACACCAGCATGGACGCCCAGCTGAGCCTGCTAATGGCCAACCAAGCGATGGTACGCAATGGGGATCTGGTATTTGATCCGTTTGTGGGAACGGGCTCGCTTTTGGTAAGCGCCGCCAAGTGGGGCGGGTATGTCCTGGGAGCGGACATAGACTACATGATGGTGCACGCCCGCTGCCGGCCGAGCCGGATAACCCAAAAAGTGCGGGAGAAGGACG…	2.646	0.13834	1.4183	0.21308	0.8116	0.21135
42	CG10418	CG10418	RNA processing	0	ACTCGGTGGATCAGTACCT	CTCACAACAGCCTCCTTTC	190	ACTCGGTGGATCAGTACCTGAACATCAAGCTGACGGATATCAGTGTCACA	2.6399	0.45038	0.32898	0.2186	0.8178	0.077173
43	mus312	CG8601	DNA replication	0	AGTTCCCAGGAGGTAAGTTG	CGGAGATGCAAAGCAACT	513	AGTTCCCAGGAGGTAAGTTGTCCCATCTCCAAGGAATTGTACGCAAAGTATGCCAAGGTGGAAACATTCCCTGTGTGGAATGCAGCAGCAGAAGAGGAGGATAAAATTGAGTTTTCCTTAAGCATGGAAAGAGATTTGAAGAGTTCCGAGCAATCGTCGCATCAGCTCGGCATATTAACCACTCCAAATGACACCGAACACAGTTCAAGCTTCAGTGAATTGAATTTCTCGAGGAACTCGCTTCGGAGGAGCGTTAGTCTATCAACGGATCTCAGTTTCAAAAGTCCGCTTAACTGGAAAATGAACTCATCAGCCGAGAAGAGGGTCTCGCCGGCTGCTTCTCCTTACAAACAGTCGGATGCTAGTGTGGACTTAACCCAGAACAGCGATGACGAAAAC…	2.6205	0.48624	0.88429	0.09316	0.044995	0.17529
44	bif	CG1822	cytoskeleton	0	CGGCAACGAGGTGATGAA	CCGGATGGACATGCCTTA	503	CGGCAACGAGGTGATGAAGCGGGCACGTTCCGTGGAGGCTCTGCTCTGCGAGAAATCGCCATGGAACAGCCAGAGAATCAGCACTGCCGGCGCAGCTGCAGCAGCAGCACCTTCACCACCTGCTCCCAAGGCCACAGCCGCTGCTCCCTCACCTGTTACATCGCCCACCTGCGTTACCATCGAGGACAAGATCCACAATGCCCGCGAACGACTGCACAGCGGGACGGATACGGCGCCACCCAAGCGTCTGACCTCCATCATCGATGACACCGAGCGGCCGCCACCGGATCTGGTCAAGCAGACGCTCAAGATGTTTGAGGCGAGTGCTAATCGACGACCGCGCGCAGCCCATCGTTCCAATGGTGTTGGCGGAGTGGCCAGCAAGGTGGCCAACTACAA…	2.6068	0.45762	0.060137	0.18496	1.1463	0.1482
45	kay	CG33956	transcription factor	0	CGCGAATACCTCAAATACG	GCCGCCGGCTTGAGA	495	CGCGAATACCTCAAATACGCCGGCTCGTCGTGGCGGTGGCAGACGCCCCAACCGGTCGACGAACATGACCCCGGAGGAGGAGCAGAAGCGGGCCGTGCGCCGGGAGCGGAACAAACAGGCGGCGGCCCGTTGCCGCAAGAGGCGCGTGGACCAGACCAACGAGCTCACCGAGGAGGTGGAGCAGCTGGAGAAGCGGGGCGAGAGCATGCGCAAGGAGATCGAGGTGCTGACGAATAGCAAGAATCAGCTGGAGTACCTTCTGGCCACCCACCGGGCCACCTGCCAAAAGATTCGCTCCGACATGCTGAGCGTGGTCACCTGCAACGGTCTGATTGCCCCGGCCGGACTCCTGAGTGCAGGGAGCAGCGGCAGCGGCGCGAGCAGCCATCACAACCACAA…	2.5995	0.27348	-1.927	0.33975	3.5878	0.15752
46	CG14880	CG14880	unknown	0	AACAACAACCACTCGAAGAC	CGGAGCTGGAGTCCGA	481	CGGAGCTGGAGTCCGATTATCGCTGCGTGGCGGTACTCCGACCGTCGTAACCGTAGTTGGGTGTGTGGCAGAGGAGAAGGGTACACCGGCCAAGGTCGTCGGTCGACTCAGTGGTCGTGGAGTTGTGGTGCTGACCTCCTTGCGACTTGGAACAGGACTGAAAGGAGCCGCCGTTGATGTGCGCAGTGTGGTGGCGACTGCCGCGTTCTGGGTCTGGGACTCTTCTAGATTGTAGATGGGGTACACAAAGGGTGGCTCATAGATCTTGGACGGCGGCTTGATGAACTTGGTCAGCTTGGTGCTGGACTGTTTCGTTTCACGGAGCGGCGACTCCGCCGAGTTGAAGTCTGCCGAGGTGTTGTACCGTGTGCTGTGGCTGGTGCCCAAGTCATCCATATC…	2.5828	0.13631	0.61851	0.2138	1.0472	0.17696
47	CG5412	CG5412	enzymatic	0	GCAAGTTCGCCAACAAGTA	CGTGGCCGGGAAGTAGT	568	GCAAGTTCGCCAACAAGTACGCAGAGTTCGTGTTCATCACGGCGCCGCACGTGGCCAAGGCACTGGAGTCGGCGGCGGAGCCTGTGCCGGAGCAGAGGAGTTGGTGGGCCAACAAGGACGATGGCTCCTTCAAGGGAACAAACAAAGGTGGTCCCGCCTTCGGCTTTCAGGAGAGCCTGCGCTGCGTTGAGGAGGCGTGGCGGACGCAGGGCCCTTTCCAGGGACTGCTAGGCTTCTCACAGGGCGCCTGTTTCGTGGGTCTTATATGCGGCCTGGCCAAAAAGAAGTGTATGCCATGATTTTGTCTGAAAATACAGTCCTTGTTATAACTATACCATCACCCGTAGTGACCTCCATCCGTCCGGAGTTTGCTGTGCTAGCCTCGGGCTTCTTGTCTGG…	2.5741	0.29199	0.38866	0.16406	0.8654	0.092184
48	CG17665	CG17665	unknown	0	TCATGAAACTGGGCTCATAAA	CTGATAATGGTAGGTCATCGT	176	CTGATAATGGTAGGTCATCGTCGTCATCCGTATTGTCCTCAATGTTGTGAACTCTTCTTAAATTTTCAGCAGTTTCGTCGCTAAAAACACTTTCAATTTCTTGATCCGTTGGCACGAGTAAGATCTTTTTGTCTTCATCGATTGTCCCACTAATATTTATGAGCCCAGTTTCATGA	2.5501	0.27916	-1.3341	0.21095	3.3755	0.20526
49	Rpt4	CG3455	proteolysis	0	TGAAGTCCGGAACTCGTG	TTGGCGTCCAGCTGGG	307	TTGGCGTCCAGCTGGGAGGCCACTGCACGGGCCAGCAGGGTCTTGCCGGTGCCAGGAGGTCCGTACAGCAAACAACCCTTCGGTGGCGTGATGCCGACGCGCAGGAAGAGCTCCGGATTCAGTAGGGGCAGCTCGATCACTTCGCGCAGCTCGCGAATTTGGTCGGTTAGGCCGCCGATGGCCGAGTAGGTGACATCCCCGGGATCCTCGTGCGACATATTGTACACCAGTGGGTCCACCTCGCGCGGCAAGTAGCGCATAATGGTCAGTGTGGTCATGTCGAGGGCCACACGAGTTCCGGACTTCA	2.5225	0.21259	0.16673	0.18983	0.72527	0.17347
50	CG6945	CG6945	unknown	0	TCGGCGAATTCATCCAATG	GGGCTTGGGCTTCTTCTC	489	GGGCTTGGGCTTCTTCTCAATGGTCGTGGACGAGGATGACAGTGAGATCTCATCGTGCGGCGGATAGCGGCTGGGTGGCATAGGCACCGCCAGCATATCGCTGGAGTGCGATTTCACCTCTATTATGCCCAATTGTGGAGGAGTTAAGGGCGCTATGTGTGACTGGGAACGCCATCGATATTGCTGCTGATGCTGGGCAGCTTCCATATCGACGGAAACATAGCTGGGCGCAAGGGATATAGCATCTAGTTGTCGCTGGTGATGTAAAGGATTACGCTGTTGCTGCTGCTCGTAGCTGATATTACTGGGCGATGCCATTGGGGACACATATTTCTTGATGTTCTGACTTGATTTAATAAAGCCGCCCTCATTGTAACTTTGATGCGTGGGCGATAGGTA…	2.5109	0.18252	-0.21501	0.053401	1.3281	0.064169
51	Tbp-1	CG10370	proteolysis	0	TGGTTGATGCCGAGAAACT	ATAGTTCGCTGGACCTCAC	571	TGGTTGATGCCGAGAAACTGAAGCCAGGTGATCTGGTCGGAGTCAACAAAGACTCCTATTTGATCCTGGAAACCCTGCCGGCAGAGTATGATGCCCGCGTAAAAGCCATGGAAGTGGACGAGCGACCTACAGAGCAGTACTCCGACATTGGAGGTTTGGACAAGCAGATACAGGAGCTCATCGAGGCAGTGGTGCTGCCCATGACGCACAAGGAGAAGTTCAAAAACCTTGGCATTCACCCACCCAAAGGTGGGTATCTCACTCGAACAAATGTCACACAACCATATTAATCCTTGCCATTTACAGGTGTCCTTTTGTACGGCCCCCCTGGAACTGGCAAAACATTGCTGGCCCGTGCCTGCGCCGCTCAGACAAAGTCCACCTTCCTCAAGCTGGCAG…	2.4983	0.31485	1.7144	0.2672	0.28993	0.16216
52	CkIalpha	CG2028	kinase	1	TGTTCAGAACGCTGAACCA	TATGGATTGCAAATTAGTTTAAATC	512	TGTTCAGAACGCTGAACCATCAGTATGACTACATCTACGACTGGACAATGCTGAAGCAGAAGACCCATCAGGGTCAACCCAATCCAGCTATACTCTTGGAGCAATTGGACAAGGACAAGGAGAAGCAGAACGGCAAGCCCCTGATCGCGGACTAAGAGCTGCAGCGCATTCAGACGAATGGGGGGAGTGCATCAGAGAAGGAGAACGTGGATGCGTGGATGTAAATGACGTTGATGTGGGCGAAAGGCCCGGCAAGGAGCGGAGCAAATATGAAACAGACGCAACCGTAAAATTGAGTAACACCAGCGGTCGTCCGAATGTTTCTTAATATTAATTTAAATTCAATACTAAACAAATAAGGAACCACAAACAAGCAAGCAACGGCATCATCAGCAGGGC…	2.4595	0.22423	-0.091575	0.033673	1.5917	0.14069
53	Cbp20	CG12357	RNA processing	0	GCGCTCCGAGCAAGA	GCCTCCGATCGGACATAG	198	GCGCTCCGAGCAAGAGCGATCGCTCCGCGACTCGTGTACACTTTACGTGGGAAACTTGAGCTTCTACACCACCGAGGAGCAGATCCACGAGCTCTTCTCCCGCTGCGGCGATGTTCGTGTGATTGTGATGGGCCTGGACAAGTATAAGAAGACGCCCTGCGGCTTCTGCTTCGTGGAGTACTATGTCCGATCGGAGGC	2.4491	0.29578	0.77985	0.086941	0.28593	0.10987
54	mus101	CG11156	unknown	0	TTCTTCAACCAAATGCTAACC	GAAATCCTCGGGACTCTTG	519	TTCTTCAACCAAATGCTAACCGAATGCGAAGCTGCCCAAGGCTTATTGGTGCCATCGAGTTTCTCCGATGAAGTGGATTTCGCCATTGTCAGCTTTGAGGTAGCCTTCGATGTGAAGCAATTACCCGTCAAGGCCCGCCATGTGGTCACCGAACTGTTCCTGGAAAGCTGTATGAAAAAGAATCAACTGCTGCCCATCGAATATTACCACAAACATGTGCCGGCTACCGCACTGCGTCAGCCGCTTAAGGGAATGACTATTGTCGTATCCATTTATGCAGGATTGGAGCGGGACTTTATTAATGCGACAGCAGAACTACTTGGCGCCTCCGTCAATAAGACATTCATCAAGAAGGAGAAACCGCTGCTGGTGTGTCCCAGTGCCGAGGGCTCCAAGTAT…	2.4278	0.20442	0.33574	0.21693	1.2784	0.14231
55	ald	CG7643	kinase	0	AAAGTGCTCTTCCAAACACC	GTAAAGTGCCACAACACAAAC	510	AAAGTGCTCTTCCAAACACCTATGACCGTGAGTCGTGCTGCTCCAGTGGCCTCCGATAGCATAAGCTTCTCCCTGTGCGACACCATCACAGAAAGCCCGGACATTCCGGAGCCTCCGAAAAAGGCAGAACCACCAAAGAGTCAGCATCCTTCCAAAAAGTCCCTAGATCATGTTTTCCGGGAGTCGGACAAGGATAACGTGCCAGACAAAGTGGATAATGTGGAACCAAAGGAGCTGGTATCGATTCCCGCAGTTGCTGTACCTCCAGAGCAGCCTTCCCACAAGACATCTAATATTTTAAAAATCAAGAATCATGAGTATACGATTGATAAGAAACTGGGCTGTGGCGGCTCCAGCTCTGTTTTTTTGGCACGCCGATCGGATTCCGGAAATGAGTTC…	2.4141	0.19668	0.50014	0.29243	1.4467	0.10618
56	CG14220	CG14220	unknown	0	CTGGTGCATCCGGAGTAC	GTCGGCTCGGCCAGAA	506	GTCGGCTCGGCCAGAACGTGCATCGATTGCTGCTGCTGGGAGCCACTGCCGTAGGAGCCGCTGCCGTTCTGCTGGGGAACTGGATTCGGTCTGCCACGCTGGATGATCTTTAGGTCCGACTCGATTTCCTTATCATCCAGCTGGTAGACGAGCAGCTGGCCGGTGGCCGGCTTGCGGCGCTTCTCGATCACCGGAAGCGGTTCGTTGGGGCGACGACGCAGCTTGCGCGTGATCGTCGTCTTGATCTCCATGGAATCGTTGGTCAGCTCGATGCTGAAGCGCTCGTTCTCGATCTGACGCTTGCGGTCCTCGAAGTCCGAGATCAGGTTGTCTTTGAGGTCCATCATCTTTTCGTCGTACTCCTTCTGGGCGGCCATCTTCTCCAGCACATAGTCCCGT…	2.4118	0.037477	3.4775	0.032955	-1.733	0.020868
57	CG15730	CG15730	unknown	0	CTGGATGACCCCAATTTTGC	GACCCGCTTCATCCTCTT	516	GACCCGCTTCATCCTCTTGGGCGGCATTTCGAACTGGAGGAGACTTCTCCTCTCGCTGGCTGCTTCTCGCCGTCTGCGATAAAACTCGAGTATCTCCTCGGCGGAGGCTTCTTCGGGCAGATCTTCTTCGATGGGTAAACCATCGCCCAGTTCCTGCTCATCCTCGCCATCCGCCTCCTCAGAGAAACCATCATCGTCGTAGGCCTCTAGCGGTGTGACATTCTCAAAGCCAAAGGCATACAACTGTCGGCAATCGTTATTCCGCTCGATCTGAATCACATAATCCAGATCCTGGGCACTGCTACTGAAATCCGGATAGACATAGAGCAGACCCTGTTCGGGATCATATCGTATACTAACCAACAGTGTGTCCTGCTGCAGATCGGCATAGATGTACAT…	2.4014	0.072344	0.15925	0.052598	1.119	0.022571
58	Art7	CG9882	protein modification	0	GCGATCCACAGAGATCCAA	GAGCAATATCTCCCCGTCA	511	GAGCAATATCTCCCCGTCATCGTCCAGCTGAATGTCCCACCAGTAGAAGA	2.3997	0.50761	0.0073196	0.35522	1.9038	0.34446
59	CG8740	CG8740	unknown	0	GGGATAGCGCCCAACAG	TGGTTCGCGTGAGGTCT	509	GGGATAGCGCCCAACAGCGCCAATTCCAGCGGCAGGCGGTACCGTCGCGCCTGCGTCGCGAGCACAGCTACGTTTACAGGGAGCGATCCATCGATGATGGCTCGCACTTCGATCCGCATCTGGACAAGTACCCAGTGGCCACCAGCACGCTGCGTCGTCGGGAGCAGCACTCCACGTCCCACAGTCAATCCCAGACCCCGAAGAGCGAGGACTCCAGCACCCTGAAGCGGAACAAGAAGCTGGGTGGCTTCGAAAAGGTCAAGCAGCTGTTCACGGGCTCCGGCGGAGGCGTCAGCAATGGAGGCAGTGGACGCAGCAGCGGCAGCAACGTCTCCAGTGGCAAAAAGGAGCAGATGAGCAACGGCAACAGCAGCACTTTGAGTCGCCGCGACAAGGACA…	2.388	0.28065	0.16634	0.22128	1.159	0.17087
60	CG13544	CG13544	unknown	0	CACTTCAGGTATGTGGAGAAC	CTCTCTGTGAAGCATCGTAA	565	CTCTCTGTGAAGCATCGTAAATCTCGATGATTCTGTACATGCGCCTTTCAATATTCTTGGACATTTTCAGGGCGGCCTCGCACTTTGGCTTGCATTGGCTCCAATAGCGGGCTCCTTCGAATGGGACTTTGCTGAACTTGTTACTCCTCTTGAAAGTTTCCGTATCCTTTCCTCGATCGGCCAGTTCTTTAGCCAATTGCGTCTTAACCCTTCCATTGTGGAAGCGAAAATGCAAGCTGGCCAGCAGCTTCTCTACTCGCGACATGCAGCTGTTGGTGGCGATATTTCAGTAAATTGATTTCCACTTATATGGGCATACTCACTTTGAGTTCTTGAGCGAATATACACCTGGAATTGCGAAGGTGCGGAGCAGGTGGTGCAGCTTGAAGGCCACGCAGT…	2.3819	0.50992	1.4625	0.56584	0.94841	0.44018
61	CG13310	CG13310	unknown	0	GGGTCTTGGCCAGAGCA	CACTGTTTTGGCGAGCATT	505	CACTGTTTTGGCGAGCATTCCGGCCTCCGCACTAAAGGTGCCTCCACAGACGCGATCCTCGCAACCAGGCAGAGGAGGAATCCTGTCCGCCGATCGAATGCAACCAATCAGTAGCCAATCGCTTGTGCAACCGTTCAAGTTTGGTGGCATGCCACCACCACCACCCACCATCGTGGCCACCGGATTGTTGGAGTTCCCAGTGAGTGTGAACGATCTGGATCTGTTGTTCTCCAGATCCGGACATGCGTTGTACTGAATGCCGCAAAAGTTGCGCTCGTTCCGTATGCAGATGCTGTAGTCCTGATTGGACAGTTGTCTTCCACCCACCGTGTTGTAATTAAAGCTGCGCACACGACCACTAATTGCCGTATAGTACTGCAGACAGCCTTGGTCCGCTCG…	2.3779	0.39475	0.55213	0.19729	0.55665	0.075765
62	alien	CG9556	transcription factor	0	GCACTGCTCCAAAACTTTTAC	CACCAAGTACTTTAGGCAAGT	468	CACCAAGTACTTTAGGCAAGTGGTTCTGCGCGGCGAACCGCTCTCATCGTAGTTCTTGAACGCCTCAAAGAAGTCCGTGTGTGCCTTTTCGAACTCGCCTTCTCGTAGATGCATTTTACCGCCGCACTCACGGATGACACCCATGATTAGGGGATGAGGAATGGCCGACTTGATGTGGAGTGACTGTTCATAGAGGGCCTTAAGTTTCTTGTTGTTCTTCTGCACCGTATACATCTGAATCTCCAGGGCATAGATTTCCAGGAGCTGAGTGCCCTTCTTCAGATCGTCCTCGCCATCGTCCGTCTGACAGCTTTGATGCAATTGCTTTAGTATCTTCTGCAGCTTGGTAAAGTCACTGCGGTCGAAGTAGAGTTTGCCCAGCTTGGTGTTGGTCTTAAA…	2.3689	0.25484	-4.217	0.30534	4.6937	0.15785
63	Syx13	CG11278	protein transport	0	ACATTGGCCACAACATCACT	CCCTGATCGTGCACCAG	508	ACATTGGCCACAACATCACTGCCATCCACAGCAGCACCAAGCAGTTGGAGAAGCAGCTGAAACTGATTGGCACATCCAAGGAGCAGCCAAATCTGCGGGAGAAGGTGCACACCATCAACACCAAGTGCAATGCCCGGGTGCAGACCACCAGTCAGGACTTGCAGAGGCTACAGGCCGTTGTGCGGCACGGAGATCGCCAGCAGAAGCTGCAGCTGGAGAAGCTCACCCGGGAGTTCCATGGCGTGGTGGAGAAGTACTCCAATCTGCAGCGACGCATCTCATCGGCCATGCGGCAGACCCTGCAGCAGGCGCAGCAATTTGCCGATCAGGTGGTGGAGACCAACGCCCGTGCTGAGCTGCTGCAGCAACAGCGCTTGGAGCAGGCCCATCTCCAGCAGG…	2.3584	0.11957	-0.055865	0.060171	1.2099	0.029969
64	CG4538	CG4538	proteolysis	0	GGCGGAGGAATGGGAGG	GTGTCCACCTGGACCGTT	515	GTGTCCACCTGGACCGTTTCGCCACGCAGCTTTCGCGGGGAGTTACGCTCCGGCACGTTGACCACTGTGCCTTCGAGCATTTTCAGCATGCCTTGCTGGACGCCCTCGCCGCCAACGTCACGAAGCTGATGGATTCCGGGGACGGCACCGATTTTGTCCACCTCGTCGAGGAAAACAATGCCCGTCTGTGCGCGCTCTACATTGTAGTTGGCATCTTGCAGAAGCTTTGAAATTACGCTTTCGATGTCCTCGCCCACATAGCCCGCCTGTGTTAACGTGGTGCAGTCGCAAATGGCGAAGGGCACATCCAGGCACTTGGCGATCGTCTGGGCGATCAGCGTCTTACCGGATCCCGTGGGGCCCAACATGATAATGTTACTCTTCTCCAGTTTGACATCG…	2.3532	0.12742	1.2465	0.056493	-0.081846	0.025245
65	CG7698	CG7698	RNA processing	0	TTCTGGATGAATTCTGGTCG	ATGCGTTGGCTTTAGTAGG	485	ATGCGTTGGCTTTAGTAGGCGGATGAATTCACTGGTCTGCTGGTAGTCCGTGTGAGCCGAAAACGATATGTAGTCGACGGACATGTTGAGCGGCAGCTTCTGGCCCGACAGTGTGGTGATCTCCTCCGGCTCGGAGAGAACGGCTTTGGCCAAAGTGCCCTCCACGCAGTAACCGGCTATAATCACTCCGTTCTTGGGATCTGTGCACCAGCTCTCGAAGAGCTCTCGCGACAATCCCGACTGCATCATACCCGGCGACGCCATGATTACGCAGGGTCCGATATCCTCGAAGTGATCGATACCCTTCAGGTTGGAAATGTGGCGGAAAACGAAGGGATTGTTCACAGCTATCTGTCGTCGAATTCGATCGTTCATAGCATTGATGTACGTCTGGTAGAC…	2.3474	0.23517	0.72521	0.10808	0.29562	0.03841
66	Vha100-1	CG1709	metabolic	0	CGCCGAGTGCTGGGTA	CATCACGGTGGACTTGTTG	508	CGCCGAGTGCTGGGTACCGCTGCTGGACATTGAAACCATCCAGCTGGCCTTGCGCCGCGGAACCGAAAGATCGGGATCGTCGGTGCCGCCAATTCTCAACCGGATGCAGACGTTCGAGAATCCACCGACCTACAATCGAACGAATAAGTTTACCAAGGCCTTTCAGGCATTGATCGATGCCTATGGCGTGGCCAGCTATCGGGAGATGAATCCGGCACCCTACACGATCATCACCTTCCCCTTCCTGTTCGCCGTGATGTTTGGAGATTTGGGCCACGGAGCTATCATGGCGCTCTTTGGTCTCTGGATGATTCGAAAGGAGAAGGGACTGGCGGCTCAGAAGACGGACAACGAGATCTGGAACATATTCTTTGGCGGACGGTACATCATCTTCCTCAT…	2.3397	0.12342	1.8749	0.19232	0.7538	0.16847
67	CG11164	CG11164	unknown	0	AGCAATATCGCTGGACAAC	CACTAGACCGCTGGACTT	517	AGCAATATCGCTGGACAACATTGCCGTGGAGGAGGCCAGCACCAGTCGTCTGCTTAACGAGATCCTCGACCCAGGGAACCTTAAATGCGTGGCAGATGTGAAGAGCTCTGGCGAACAGAAGTTCTACAAGTACAACCAAGAGCGCACATTGGCTTGGTTGGCTCTGAAGACGCGCCAGGTGGCGAAGATCCTGAAGGAGAAGCAAGTCCACTGCGGCCACAGTGCGCAGTCGCAGAATTTCGTGCGAAGCGAGAAACTGGTAGCTGAGAACGTTAGCAACGAAATGGACTACACGCGCATGGCTTGCGATTATGTGGGACGGTATTTGGATGCGGATCTGCACGGCTTGCTCACCAGTTACCTGCACATTCCTAGCGAGATTCAGGCGATTGTTGAGGA…	2.3191	0.1377	0.18554	0.098122	1.3242	0.11372
68	CG5224	CG5224	protein modification	0	TCAACGTAAAGGCCGGAG	CTGATTGTTTTTCTGGTAGTATG	512	TCAACGTAAAGGCCGGAGAGCACAAATCCGCCGAGTTTCTCAAGTTGAATGCGCAGCACACGATCCCCGTGCTCGATGATAACGGCACCATCGTGAGCGATTCGCACATTATCTGCAGCTATCTGGCAGATAAGTACGCACCGGAGGGCGATGATTCCCTGTATCCAAAGGATCCGGAGAAGCGGCGCCTGGTGGATGCCCGTTTGTACTACGATTGCGGTCATCTATTCCCGCGAATCCGTTTCATTGTCGAGCCGGTGATCTATTTCGGAGCTGGCGAGGTGCCCAGCGATCGAGTGGCCTACCTTCAGAAGGCCTATGATGGCTTGGAGCACTGTCTGGCTGAAGGTGATTACTTGGTGGGCGACAAGCTGACCATCGCCGATCTCAGCTGCATCG…	2.3109	0.25338	0.31383	0.23894	1.1302	0.1697
69	CG15535	CG15535	unknown	0	AATAAACCGGAAATTCGGAAC	TTAGTTGCGTTTCATCTCCT	225	TTAGTTGCGTTTCATCTCCTCGATCTGCTTCAGTAAGAGCTGCATGCGATCCTTCATCAAGGGCTGTCCCTTTTGGGTCCTTTTGCTGATGGCCTTGGTTTTCTCCAAACGTTTCTTTTTATAGGCCTTCACCTGGGCATCCCGGTCCGCTCTAACTTTCTCCCGCTCCGCAGCCTCCTGGGCAGCCTTTTCCTTGCGTTTCATGTTCCGAATTTCCGGTTTATT	2.3002	0.16003	0.27309	0.074401	1.0609	0.10014
70	Fbp1	CG17285	protein transport	0	CCAGCGTTTCATGGGTTTG	CGGCGGCTTCGTAGTC	516	CGGCGGCTTCGTAGTCCCTGTCGGTGCACCACATTCACATCGTCATCGTTGACATCGTCATCATCATCGTTCTGGTGCTTTTGCAGACGCTGCTGGCGGTTCCTTTGCAGCATCTCAAGGATCTCATCATCGGTCATCAGCTTCAGACGGTTTTCGCCGCGGATTAGCTTCAGAATGTCCTCATCTTGGATGGGGCGCTCACCCATGACGCGGCGACCCTCGCCAATGGAGTTAATCCTGCGGGGAAAATGCATCTGTTGTTGCTGGATGTCCTGGTTGTCCTGGTTGAGGCGGCGTCGGTTAATATGCACCAATCGCTCGTCGTCGCGGCTCACGCTCTCCAACTGATCGGCATAGTTTTGACGCTCCTGCTGGACTCCGAAAGTGCGACCTTGTGTC…	2.2992	0.54752	0.16187	0.12232	0.89401	0.25826
71	CG2861	CG2861	unknown	0	CAAAACTTTCCAAATCCCAATAAT	ACCTTGGGGATCGATTGTAT	512	ACCTTGGGGATCGATTGTATAGGTGCACTCGGAGCACCATCACCTACAGCACTCTCGGAGGACTGATTTGTATTCACGGTCTTATTGACTCTCTTCTTGTAAGTACGCTTGGGTGGAGGCACAATTATTTTATCGATTGTTTGTACTCGTGGATTTTCAGCAACAGACACCATTGGTATCTGCCTATTCCATGGCATCAGAATATTAGTTCCGCCGGGCTCTACAAGTCCTTGTCGTATTGTAGGTGCCACTCCATTAGACTGTATGACCCCAGTACTATTTTTATTTGGTATATTTGTATTATTGGTCTTATTGGCTCTCTTCGTGTAAGTCCGCTTGACAGGAGGCTTAATAATCTTTCCGATTGTTTGTATTGGACGATTTTGAGCAGCTGGCACT…	2.2926	0.19852	0.53421	0.093863	0.18486	0.10289
72	CG17189	CG17189	unknown	0	ACATACTGATGACCACCAAAAC	ATGTGTGACTTGCGACCATA	334	ACATACTGATGACCACCAAAACACGCCTCTACGAGAAGGGCGGCTATACATTTTACAACGTGACATCCGTGAAGGTAAAAGTGGACGTCGGCAAAGTTCGCACCAGATTGGATAACCTCTTCAACGGGCACAGCAAGGAGGTGGAAGATAGCACCAATCAGTTCTTTAACGACAATTGGAAGGATGTCTTCGAGGCACTGCGTCCGCTGGTGGTTGAAACCGTGGAAAGAACGCTACTAGATCTACTCCACAAGACATTTGCCCTGTTTCCGGCCAGCTTCTTTGTGGAGGACATACCCACCTCCTTAACCTTGTATGGTCGCAAGTCACACAT	2.29	0.29295	1.9829	0.17492	-0.18665	0.10037
73	CG17275	CG17275	unknown	0	GTTGTGGTGGATCACGAGTA	CTTCAATCGCACTGCATTC	147	CTTCAATCGCACTGCATTCCAGCTAAAATATTTTACGTTTATGCCACCGTTCCTTAGATTCTCCCGTATTACGTCGCTCAGGATTTTCTCGAAATGAGCCAATATATTCTCGCCATGAACCGTCATATACTCGTGATCCACCACAAC	2.2763	0.27095	0.53668	0.14751	0.62123	0.070017
74	7SLRNA	CR32864	unknown	0	TGGCAGCTTCTGTAATCACG	CCATATCGGTTGGGCTGATA	272	TGGCAGCTTCTGTAATCACGCTTCTGTGAGGTCTGATTGTGGGATGGCCT	2.2687	0.32515	-0.091002	0.1998	2.1333	0.3164
75	eIF-5A	CG3186	translation	0	GGCTGAGTTGGACGATCAA	TTGTTAGAGAAAATATCAATGCC	201	GGCTGAGTTGGACGATCAATTCGAGACCACGGATTCCGGCGCATCGACGACCTATCCCATGCAATGTTCGGCATTGCGCAAAAACGGATTCGTCATGCTGAAGTCGCGGCCATGCAAGATTGTCGAGATGTCTACTTCAAAGACTGGAAAGCACGGACACGCCAAGGTTCATATGGTTGGCATTGATATTTTCTCTAACAA	2.2653	0.27313	1.2582	0.37452	1.2544	0.2275
76	CG32030	CG32030	cytoskeleton	0	AGATTGTAACCGCCATACCC	GGGTGGAACTGAGGGGAG	516	AGATTGTAACCGCCATACCCGCTACCATTCAAACCGGCGATAGTCCGCCTCAGTCCTTGCAACATGAGGTGCCACCGTGCAACAACATCAGCGGAATCACCAACATTAGTAACAACAATGTCAGCAACCTTAGCTGCAATGACACGCCGAACAACAGCCTCTTGGTGATGAGTCCTAGCAAGCAACTGCTCACTGGAAGCCACAGCATCTCCATTATTAACAACAGCTTCGATAAGGCGAGCAATAACAATCAGAGCGAGTTCCTGACCAAGAAGAACCTATTCCGGGAACGCAATTCAACTGTGATCAATGGTATTATGAAGAATATCCAGCAAACCGATAGTGCCTATAAGAAGTACGAGAACGAAGCGAACCGGCTGAACAACTATTACAGTCAGT…	2.2429	0.58055	0.72677	0.024748	0.31389	0.27692
77	Fas2	CG3665	unknown	0	CCGCAGATCTATGAGTTGT	TTACGGGATGCACAATCAAAT	517	TTACGGGATGCACAATCAAATCGCTGCGGGGTCCAGTGCCGACAATCTTTAGATTGGTATCGTACAGATCCTTGATCTTACGACCATTCCAGTGCCATTCGATTGTGGCATTCGGAATACCCATGGCCAGGCAGCTGAGATTCGCCTTGCGCTGCTCCCATGAGAAAACCGGAGGCAGCTCCTTCATGTGGCTAAAGTCCGGAGCAAATTCAACGGTAATGTGTCCAGTCTTGTAGGCATCGGCTCCCTTGTTCCGGGCAATACACTGGTAAAGTCCATCGTCGGAACGCTCGGCATTGGAGATGCGAAGGGTGCCGGTGCTCTCGCCGCGCTCCTCATCGAAATTCGGCTCCAAAATGATGCGGGGATCGTCATCCTGCTGCCCGTTCGTGTACTCCT…	2.2388	0.59506	1.018	0.32757	0.095983	0.16051
78	CG10344	CG10344	unknown	1	GAACCACCATCGGATCAGTT	TCCAAAAACGCTCCTTAGAT	498	TCCAAAAACGCTCCTTAGATTTTGATACACTCCTCTGTCGTACTTTTCTT	2.2381	0.32553	0.82938	0.65287	1.2447	0.40829
79	TfIIA-S-2	CG11639	transcription factor	0	TGCTAATTTGGTTTTACTAAGATA	TAGGATCAGAGTCCACACATT	136	TAGGATCAGAGTCCACACATTGTCGCAGCATCTAAAGGTTTCCAGTCTTTCGGCCGTAAAGGACATATTGCTCGTGCCATGATCCTTGAGAGCTGTTGAAATGCTCTTGTCATATCTTAGTAAAACCAAATTAGCA	2.2319	0.55848	0.55629	0.36542	0.68748	0.27775
80	CG10467	CG10467	metabolic	0	TGGAAAGCTAGTTCAGGTGT	AATGGTTGTGGTGGACTGAA	513	AATGGTTGTGGTGGACTGAAGGTCACACAGAAGTTGTCATCGTAGCCGCG	2.2118	0.38826	-0.060161	0.23388	1.3975	0.19558
81	Tsp42Ek	CG12841	receptor activity	0	AGTGTTGTGGGCGTGATAG	ATTCCCAGTGCTATCCAGTT	187	AGTGTTGTGGGCGTGATAGCCCCGACGACTACGTGGCCATCGGTCGTCAAACCTTGCCGCCCAGCTGCTATCCCCAGGAGGACCCCCAGATGCCCCACTATCTAGCTGGTTGCGTCCAAAAGTCCAGTGAGAACTTTGTGGTGCTCTTCAGCTACGCCCACGATACCAACTGGATAGCACTGGGAAT	2.2108	0.4845	1.7262	0.17633	-0.28872	0.27294
82	CG5885	CG5885	protein transport	0	GTCCTCTGGCTTCACCAAG	GCCCACGGAAAAGATGTAG	559	GCCCACGGAAAAGATGTAGTTGATGAACGGCGTCGAGTTCTTCAGGATAAAGAAGCTGATGAAAATGATAACGGCCAGGTAGATGGCGTTGTTGTAGAAGATGGAGAAGGTGGTGGCCTCGTAGTCGGCTACCTCGTTCTTCTTCCACAGGATGCGCTCGTCCTTTTCCTTGCGCGTGACCTTCTTGTCATCGCCCACCTGACGGTTGACCTCGCGGGTCACCGCCTCCTCCCGCCGTCCGGCGATCTTGTGCTTCAGCTGGAACTTGATGTTCTTGTAGGCGGTGGCCATCAGATAAGTACTAGCGGCCGTCACCAGGACGAACAGGATGGAGCTGGGCCACAAGTCCATGTTGTGGATGCGCCAGAAGAGCCCTGCAAGGAGCATACTCCATTCATT…	2.2104	0.13665	2.1707	0.14656	0.30716	0.090428
83	CG10616	CG10616	unknown	0	CACTTTCACCAATATGGAGTTC	TGCTATACTGTTTCGAGGATT	505	CACTTTCACCAATATGGAGTTCCGGTTTGTGGACAAACCCTTCGAGTGGATTCAGCTGGAGTGCAGCTACGATTTCGATGATGTGCTGCCCATACTGGACTCCTCGCGTCGCGTCAACATCGAAGACCAGTTCCAGAGTATGATAGTGTCGGTGCGCAAGAACCTGCTCGCCAGTGAAGTATTCCTCCAAAACGAAGTTGTCGAGGACACCATCGATCTGCAGGCCTATATCAAAAAGAAAAAGACGAAAGTGGACAAGCTGCAACCGACATCGACAACAGGTGGCACGGCCACTGCCTCGAGCAACACCACTGACTCCCTGCCGCGGCTTGCGTCCGAAGGAATCATCGGAGGCACTGAAACCATCCGGGCGAGCATCGTGCTCCCCATGAAATGCCA…	2.2031	0.66626	1.7306	0.17664	0.7454	0.58075
84	CG15281	CG15281	unknown	0	TGGACACGGCCAGGGT	TATTTTAGTAACGTCCACCGT	185	TGGACACGGCCAGGGTGGACGTGGTCAGCAAGGATTCGGACAAGGTGGAAATGGCCAACAAGGATTCGGACAGGGTGGACACGGCCAGCAAGGATTCGGACAGGGTGGACACGGCCAGCAAGGATTCGGCGGACAAGGAGGACATGGCCAGCAAGGATTCGGACACGGTGGACGTTACTAAAATA	2.1963	0.45892	0.901	0.19308	0.95028	0.34725
85	Patj	CG12021	protein transport	0	ATTTTCGTAAAGAGCGTGTC	TATCCGCCAAGGGTACAAC	511	ATTTTCGTAAAGAGCGTGTCGCCCGGTTCAGCAGCGGACCTGAGTGGTCGCATCCGGGTCAACGATCGCATCATTGAAGTTGACGGCCAGTCGCTACAAGGCTACTCCAACCACCAGGCCGTAGAGCTGCTTAAGAAGTCTGGTCAGGTGGTGAACCTGCGCTTGGAACGCTACCTGAGGGGCCCCAAATTCGAGCAGCTGCAGCAGGCTATCGCTGCGAATGACAAGCTTCCATCCAGTGCACCTGGAACGCCTTCAAGGGCTCCCATGCCCACGCCCGTGGCCACAACGTCCTCCGCCACAACTACACCATCACGCAGCATCACTCGCGAGTTGGAAGAGGAAGCCTTACCAGCGCCAGAAGCATTCATGACCACTCCGCCGTCGGTCACCACAATG…	2.1909	0.46698	1.9041	0.17847	0.076856	0.28134
86	Tie	CG7525	kinase	0	CCACCACAACGAGTAGCA	CATTCGTCTCATCTCCATATTC	488	CATTCGTCTCATCTCCATATTCAGATCTCTTTCATTTGCAATCACCGTTGAACTAATGTCCGCCGGAGATGCTGATGAAGATGACTCCACAATGCCGATGTAGACCTCATTGGAAGGTGCAGTCACCGCTGGCGGTGCAGTGGTTGTGGTACTCGTAGTAGTACTGGTACTAGTGGGTCGCGGGTGTACAGTGGATCTTATGGAGGTCAAGACAGTTGTGCGAAGGATCTTTGGACTGGAATCGGTGGTGTGAGATGGTTGAGTCTGGGTTCGTGGTGTGACCCCACAATCGGAAGTGTTATTGCAGAATACAATCAAGTTATTCGCATCATCGATGTTTATCTCTCGGGTTAAAGCTGGTCCCAAGGCTCTGATGAGTTCCTTGTCCTTTTCAATTAT…	2.1847	0.55078	-0.016153	0.25516	1.1625	0.2126
87	pdm2	CG12287	transcription factor	0	CACCGCCACCGAAGAG	CAGATGCCACAGTTAGTCCA	498	CACCGCCACCGAAGAGATTGGCCGAGGAGCAAGAGGAGGAAAAGGTGGCCAGTGTCAATCCACCACAGCCCGTGGCATTTGCACCGGAGGAAATGCATCAGGCTCTGCAACTGCAGTTGCACAGCTACATCGAAATGGTTCGCCAATTGGCGCCGGAGGCGTTTCCCAATCCCAACCTGGCCACGCAGTTCCTGCTGCAGAACTCACTGCAAGCCTTAGCGCAGTTTCAGGCCCTGCAACAGATGAAGCAGCAGCAAAGGGAGGATCCTCTGCCCAGTTACTCCACCCCCTTGGCCAAATCACCACTGAGAAGTCCATCCCTGAGTCCGGTGCCCCGGCACAGCAAATCCCAGCAGCGAACTCCGCCAAACTCGATGACTGCCAATTCTCTGGGAATGA…	2.1767	0.15285	0.4665	0.14581	1.0317	0.084186
88	CG31666	CG31666	transcription factor	0	CACGGCCGACGGTAAG	CTCCCTCTTCCGATCCTG	503	CACGGCCGACGGTAAGAAGCTGAAGTGTCTCTACTGCGATCGTCTGTACGGATACGAGACGAATCTGCGGGCGCATATCCGGCAGCGTCATCAGGGCATCCGAGTGCCATGTCCCTTCTGCGAGCGGACCTTCACGCGAAACAACACGGTGCGCCGTCACATTGCCAGGGAGCACAAGCAGGAAATCGGATTGGCGGCGGGTGCAACAATTGCTCCAGCACACTTGGCAGCGGCAGCTGCAGCATCAGCAGCGGCTACAGCGGCAGCCAGCAATCATTCACCATAGGAAGCAGCCGCAACAGCAGCGGCATCAGTAGTCATGAACGCCAACAAGGAGGCGGCAAAGCAGCGCAAACGTAAAACACTCAAGATGGCACTGGAGAAGTGCATGCAGCGACG…	2.1714	0.53491	-0.84042	0.41252	2.0631	0.22581
89	CG10333	CG10333	RNA processing	0	CCCAGAGCAAATTCTATGGA	ATTTGCTGGGCCAATTCAC	508	CCCAGAGCAAATTCTATGGAGATCTGCTGGAAAAAAGGCGAACCGAGGCG	2.1659	0.11138	4.0599	0.052938	-1.3792	0.08201
90	CG10899	CG10899	metabolic	0	ACTGAAGTTCCTGAATTACCATA	TGAACAGGGCCAAAACCG	320	TGAACAGGGCCAAAACCGCAAAGCCATTCGGCTGCAGACCGGCCTCCTTGTTGCTTTTGTAACTGGCATTCTTGTGAACGATGTGCACCTCCCCATCGTAATAGTTGCCATCCAAGCAGTGCTCCGATCCCTTGCTCAGTGCGGAGCCCCAGTGAAAGTGCAACTGGTCGGCCTCGAAGACCTGTTGGCCTTCAGTACTGATGCAAAGGGATGGCCGACTGCCGTCGACGGTCTTGGGTATCCGCATGAGAACTGTTAGCCCATTGTTGATCACGGATAAAGGATCGCACAGGCTCTTATGGTAATTCAGGAACTTCAGT	2.1648	0.29123	0.53179	0.29085	1.0841	0.1365
91	Ser8	CG4812	proteolysis	1	ATCGTCCCTGGCAGGTTT	CTGGCATGCATCCTTGTTC	500	ATCGTCCCTGGCAGGTTTCTCTGCAGCGTTCCGGAAGTCATTTCTGCGGTGGATCCATCATCAGCAACAACATCATCGTGACCGCCGCCCATTGCCTGGACACTCCGACCACGGTCTCCAATCTCCGGATAAGGGCTGGCTCCAATAAGCGAACCTATGGTGGCGTTCTCGTCGAGGTGGCTGCCATCAAGGCACATGAGGCATACAACTCCAACAGCAAGATTAACGACATTGGAGTGGTGCGTCTGAAGACTAAGCTGACCTTTGGCTCGACCATCAAGGCCATTACGATGGCCAGTGCGACGCCGGCTCACGGATCAGCAGCTAGCATCTCAGGCTGGGGCAAGACCTCCACCGATGGCCCCTCGTCAGCGACGCTGCTCTTTGTGGACACGAGAA…	2.1619	0.17772	-0.21913	0.082794	2.1931	0.099501
92	CG10200	CG10200	unknown	0	TGTGTCCTTTGATGAGCGT	GGATGAGTAAGTGGATTCGG	289	TGTGTCCTTTGATGAGCGTTTCGGCGAGAGCTCCTTAACTGGAGGCGACA	2.1492	0.30698	-0.043374	0.42007	1.7274	0.10321
93	CG3332	CG3332	unknown	0	CCCATTTTGGCAGCTTTTAC	GACGGAGTAATGGTCATATTCA	499	GACGGAGTAATGGTCATATTCACAATCACAGAACTCACATTGGCCACCAGGGTGTTATTAAGGGCATGATGATGATGATGCTGATGCAGGGACTCATTGACAGCGGCCCAGTCCGTTCTACTCATGGAGCTATTATGAATGACCAGGTCGTGGGCGGGATCCACTTCGTGCTGGCTGATGTGGAAAATTTCGTGCTTGGTCTCCTCCACCAGGACGTACAGCCACTCACACAAGTTGGTGGCCACCATGTGCATGAGTCCGAAGCGGGAGGTCACCTTGTGCCGGGCCATGTCCATGTAGGTGGTGTTCAAGAAGATGAACTGCACCTGGGCGATGCACAGGACCATCCGGCAGATGGGTGTAATGGCCACGAAGACATCCCGGCATCCGGGATGGCCA…	2.1479	0.35436	0.078861	0.18601	1.9927	0.29173
94	lok	CG10895	kinase	0	GGATCTCAGCCCGAATGA	TCGTGTAGGTACTTGACGG	420	GGATCTCAGCCCGAATGAGTCGATCGGGCTTCCCGAGGAGATTAACAAGACGTATTATGTAAATCGCAAGCTGGGATCTGGAGCGTACGGACTGGTGCGTTTGGTCTATGACACCCGCACCTGCCAGCAGTTTGCGATGAAAATCGTTAAGAAGAATATGCTCTCTGGGGCGCGACCCAGTACCAATTTCAGTGATCCCGACCGGGTGCTGAACGAAGCCAAGATTATGAAGAATCTTTCACATCCGTGCGTGGTTCGCATGCACGACATCGTGGACAAGCCGGATTCTGTGTATATGGTGCTGGAGTTTATGCGCGGCGGCGACCTGCTTAACCGGATCATCAGCAACAAACTACTTAGCGAGGACATCTCGAAGCTTTACTTTTACCAAATGTGCCA…	2.1472	0.36269	1.2912	0.2578	0.55835	0.18346
95	CG15927	CG15927	unknown	0	GAGCCTTTTTGGCCTGGT	CCTCCTTTTCGCCGTATTT	517	GAGCCTTTTTGGCCTGGTCGAGAGTTATGGCCATCAGCCGGTACTGAGAAATATCATCAAAGTGCGAGCCAGCGGCTTTATGCCCTTCGAATCGGATTTACTACTGCCATTGAATATCCTGCGCCAGTTGCAGTCGCACGATCGATCATCGCGTTACATTGGTCAGAGGCCAAAGCCAATAGTGAGGCCAAAGGTTAAGCAACAAATCAGATTGGAGAGAGCCAATCCTTTGAGGGAGGCCAAAGGTGTTCAGCTCTATAACTTGATCGATGACGATGGTGAACTACTGTTGAATCTCAAGGTTCACAACGAACAGAAGGGAACTGCACCGGCCAATTATCAAGAGGAGAAATATCAAAGTAGATACCAGAGCTACGATTCACCATGGATGCCCTCGAA…	2.1392	0.43459	1.0155	0.073173	0.32041	0.22748
96	rdgA	CG10966	kinase	0	ATGCTGGTGCCGCTATG	CCGTCTGCATAGGTGACA	502	ATGCTGGTGCCGCTATGGGTTTGCCAGTCCGAGCAAGACGTCGTTCGATTTCGCGACAGGAAGCGATATTCGTGGAGCCCACTGGTAACTCACTGGAGAACGTTTCGCACGAGGAGGTGGACAACAGCAATACCAAGTCATCGGTGGACACGGCTGATTCACTGGACGAGGCCTCGACCATGGCCACGTGTGGCTCACCCGGAGCCGCCGGTGGCAGTGGTGCCTCCTCCAGTCATCATAACGCCTTTGTTGTGCGAGATATTTACCTAATGGTACCGGATTTGAAGCGAGATCGCGCCGCCTCCGTGGATTCGTGCTTCTCCAAGCTCTCGTCGAATGCCAAAACGGAGGAGCTGCAACCAAGTGCCGATGGTTGCTTCCTTACCGTACCGAATATAA…	2.1387	0.37902	1.331	0.20834	-0.073013	0.081511
97	fl(2)d	CG6315	RNA processing	0	TCCTGCAGGAGCTGGAC	GTAATGCCTCGCAGCTTG	508	GTAATGCCTCGCAGCTTGGACTTTTTGGGCGGCAGAGTACGTGGGGCGGTAACTTCCCTGATGGGCGGCGCTTCCTGGACGTTATTTCCTACTGGGGTGGGAGTCGGCACCACCACTACCGTTGGAAGGGCTTCCTCCTCTTGGTAGTTTCGTTTGCGGGCTAATCGCGCTGCATTTCCGTTCATATTGCTGCCATCATCCGACAGTGGTATCTGTGGCACGGCCGCGATCTGTTCGTTGTTGGTATTCCCATTGTAACAATCCGGATTCGTTGGGTTATTCGCCATGCAAGCGTCCTCGTGAATGGTCTCTAGCTTATTTATCGTCGTGTTGGTGCCACCGTTGGTGGCAGCCGCTGGAGCCACAACCTCATCCTTGATGGCCTGTTTCAACTGGGCG…	2.123	0.50153	-0.071166	0.064493	1.9532	0.37608
98	CG8834	CG8834	metabolic	0	TCACCAGTCAGTCGGTTATC	ATTGCCGTAGTACCCGTTC	515	ATTGCCGTAGTACCCGTTCCAGGCCTGACCCGTGTGCACATAGATCTCTCCCACCTGGTTGTAGCCCAAGCTCTTGCCATCCTCATCCACGATACGAATCTTAATGCCCGGCACAGGCCTGCCCGCGGACGAGACGTTGCTGATTCCGATATTGATCGTGATGGCGCCCACCTCTGTCATCCCGTATCCCGAATTGAACATGGCTGTCTTGCAGAGTTCCTGCGACCGCTGCAGGGTGGCCAACGATATCGATCCTCCGCCGTAGTTGAGGTGCGTGATGGGAGCCAGTGCATCCGGCTTCGCATCCGGACAGGTGATCAGAGCGGACAGATGACGCGGCGGCAGCACAGCATAGTTGATCTTGTATTTCTTCACCAGTCCCACAAAGTACTCCGGAGT…	2.1216	0.073954	1.245	0.09235	0.39218	0.085445
99	su(wa)	CG3019	RNA processing	0	CACAAACTCCGTTGGATCAG	TCTGGCTGAACTTGATCTTC	505	CACAAACTCCGTTGGATCAGCAGAATACAGACAAGGAAGCACCCTCAGCGGACGACCACAGCGAGGAAGTCGCGGGTGGAAGGAGGAACCCCAACCAAGTGGTCATCACGGTGCCCACCATCAAGTACAAGCCCTCGGCCAACTGCGCCTACACCCAGCTAATTAGCAAGATCAAGGGCGTGCCCCTCCAAGCGGTCTTGCAGGAGGACGAGTCAAGCAATCCGGGCAACTCGCAGCACTCGGGCGGCACGGCCTCGCCCGCACTTAGCTGTCGATCCGAAGGTCACAACAGCCAGGGAGGTGAGTTCACACCCGTATTGCTGCAGTACAACGGGAGCACCTTCACACACGAGGAGGAATCGTCGAACCGGGAGCAGCAGGATGATAACGATGTCAACG…	2.1212	0.25919	-0.043699	0.22875	1.3623	0.048226
100	CG15863, CG12130	CG15863, CG12130	unknown	0	GATAAACGCCGCCAAGAAA	AACTCCAAATCGCGATGTT	267	AACTCCAAATCGCGATGTTTGTTCACCAGAACTTTCTGATCTGAGTATATCAGATTGATTTGCTGTTCTATTTTCTGTTGATCTGTCAGAAATTATAGTTAATAATAGCATGTAGTGGACGAGCAGTTACCCACCTTTTTTGAGCAGTTCCAATGCCTTTTCCCGCTCCATTTTGACTAGCATACTGCCAATAGTGATCCAAACTTTCTTGTCCTCCGACTTCTCCATCAGCCGCATTGCCTGCCGGGTTTCTTGGCGGCGTTTATC	2.1199	0.40175	0.60264	0.084945	0.10245	0.11607
101	ft	CG3352	receptor activity	0	CCGGTATTCGAACTGCAAT	AGCTTGGTGCTCACCACA	503	AGCTTGGTGCTCACCACACCCGTTTTGGTGTTGATATCAAAGTAATGTTGATCTCGCCCGCTAATCGTGTAATGTACCACAGCATTCTCGCCATCATCCAAGTCTAAGGCTCGAGCTCCAAACACAAACTCACCCTTGCTGATCCTCTCCGGAACTGCTACGTTGTAGGTGGTCGAATCGAATTTCGGGATATTGTCATTGACATCGGACACACTGATTGTGAGATTTACAGACGATGCTCGTGGCTCGGTAATCGAGCTATCCTGGGCCATTAAGGTCAAGTGGTACACGGAAGTCTCTTCACGATCAAGAGTTGTAGCTGTGCTAATCTCGCCCGTTTCTGAATCTATGTGAAACCGATGCATGTGCTCTCCCAACAAATTAAAGCGCAGCTTGGCG…	2.1184	0.5279	1.0983	0.46683	1.0579	0.58517
102	CG13810	CG13810	unknown	0	AACTCACTGTATGCCGGAGG	AGCAGAGCCACAATCGAAGT	527	AACTCACTGTATGCCGGAGGAATGGCCACAGGATTTGTGATTTTCAACGAGATGGAACCGCAGCGTAGCGGATTGATTGCTCTGGGAATTAATCTGCTCTTACTCTGCCTGGTTTGTCTAAACGAGCTGCTGCACCATACTGGCTGCATTAACTACAAAGAATCAAGGGATTTGGTGTTTAATCTACTCAACGAGGAGAAGATGGTCTTTCTGCCGCGCCAGGCGATTTTGGCGCAGTTTGTGGACAGAACGGATTACGAACTGAAGGAAAGCCGGCAGTGGCTGGTGCTGATCCTGGGAGGATCGCTGGTGTGCCTCCAGAAGAGCTGCCTTCTCTTCTCACCCACCTACATGCAGCTAACGTGGAGCAGCACGGTGGGCTATTTGCAGCAAACCCAG…	2.117	0.094041	0.033437	0.19192	1.8979	0.13001
103	CG11158	CG11158	metabolic	0	TTGGGAGTATACCAACTGTTTC	ATCACAACTGATCCACTTCAC	514	TTGGGAGTATACCAACTGTTTCCATGGCCAGGATGGCCTAAACGATGTGGGCAACTATCCTGTGGTCGATGTGGAGCAGGAACTGCAACCGGAGCACGCTGTCAATGCCATGTACCGCCTGGCCAGAGCTAATCCCGGCCAAGTGGACTTTCTGCTGTGCGGACCACTTACCAACTTTGCCAACTGCATCAATTTGTATGGAAACTCATTTCTGACGAACATTGGTCGAGTCTATATAATGGGTGGCAACATATTCGGCAAGGGTAATGTCACGAAAAGTGCCGAATTCAATTTCATGATGGATCCCGAGGCGGCGCACATTACCCTGGAGCGTCTGCTGGAACCGGCGATCATCCTGCCCTGGGAGCCCTGCATCGATGGAGAGTTCGACACCACCCT…	2.0966	0.092381	0.67598	0.10755	0.81285	0.067855
104	CG5642	CG5642	unknown	0	TGCGTGAACCACAGCAAC	ATGGACTCGTCGATGCAC	515	ATGGACTCGTCGATGCACTGGGGATGGAGTACCAGGCAGATGGCCAAAAGATGGTACATCTGCTCGGCCTGCTTGTTGATTTGATCGTTTTGGTATGAACGCGTGCTGTACAGCTGCTTGGTACGCTGAATGTACAGGAGGATATCAGAAAAGGTGCGGATGGCATCAGCGTAGCGGCGCATCATCATGTAGGCGAAGCCCACGTAGTACGACGTCGAGATTTGGCAGGCGGGGATGTGCGAATAGGCGGACTTCTTGTGGATCTCAATGGGCTCCAGCACCTTGATGGCCTGGTAGTAGTCACCCAGCAGCGAATGAACGCGCAGCAGTCCGACAAGGGAGAAGTATCCCAGCATCTTGTAGAAGGACAGTTTGCCGAAGTCACCGGCCACGGTTTGG…	2.0957	0.25914	-0.48432	0.15677	1.3178	0.17677
105	CG17562	CG17562	enzymatic	0	TTGCGGCCCACAAGGAA	CTTTTGCAGGCGAATGGG	511	TTGCGGCCCACAAGGAACCCATCTCCGGCTGGATAGACAACATGTACGGACCAATGGCAATTCTTTTCGGGGTGGCCCGTGGAGTACTGCGCATTGCCACCATCGATCACCATGCCGAGGCAAGCCTGGTGCCCGTGGATTATTGTGCCAATTTGACTCTGGCCTGTACCTGGAAGACCATTGTGGAAGGTAACGAGATGGGAACACAAGAAACTCCTCTCATCTACCAACTGGCGCCCATTGAGCAGAACAAGATCACCCACGGGGAGTTCATTCGACATGCTCTCGATGGACGCACCAACTGCCCGCTGACAAAGATGATATGGTATCCCTTCATCCACTGCATCACAGTGCCGTGGCTCTTCCCCCTGGCAGCTTTCTTCTATCACACCCTGCCAG…	2.0945	0.11347	0.90784	0.28931	0.62574	0.27391
106	CG31275	CG31275	cytoskeleton	0	AATCGCATTCTCGAGAAGG	TGAACCACTGTAATGGTGAAG	299	TGAACCACTGTAATGGTGAAGTACTCCTCTGGGGCCACCAGATACTCGAACTTGCGAGTGCCCAGGCGCATGAAGCAGAGTTTGTTGGACGGGTCAATGTCCCGGACTACGCTTTGGCAGGTGCTCACCAGGAGTCCATGTAAGTGCTTCAGGATCGCCTGGGCACTTGTGTTATCGAAGGATGTTTCGGCCACCGCATTGGCTGTGTTATCGGACACCACATACCCAATAGTATGTTCCGATAGAATGCGATCCACGATTGTTCCATTCTGGTGAATCACCTTCTCGAGAATGCGATT	2.0942	0.28341	1.2234	0.20785	0.31459	0.27895
107	CG13360	CG13360	unknown	0	ACTGGGCCACGAGCCT	CGGCCAGCACCATTGAG	512	CGGCCAGCACCATTGAGCTGGCGTGGAACTTGCCCAGCTTCTTGAGGATGACCACGCAGTGCTCCTCGTTAAGCCCGCTCTGCCTGCTGGCTAGCTTGTAGCCGTACTGGGTGAGGTCGTCGAAGACGATCGTCTGGATGGGCTCGCGGGTTGTGTACAGGCACTTGGCTCCAAACTTGGACCCGTCGCCGATCAAGACTTCCAGTTTGCCGAGGACGTCGAAGTAGAATATCTTCTCGCGCAGATACACGGCCAGCTCCTCGAGGAACTGGGTGGCCGGCGTGATGGCAATACTCTTGACAATCAGGGCCAGCTCCTCGTCCAGCTGCCTCTTGCTGCTGCGGTAAAGTGCCTTGGCCCTATAGATTTTGCTGCAGTAGTTCTCACCGCCGCCACCGC…	2.0904	0.39499	0.98028	0.20687	0.78154	0.26119
108	CG4670	CG4670	protein modification	0	GCCGCCAAATTCAAGATTG	CGAGAGATGAGCCTCTAG	501	CGAGAGATGAGCCTCTAGGCGCTTCAGCTCCTCCTCGAACTGGCTACCCGTCAGTCGTTGATCGTTGAACTGTACCACGTAGTCCTTCAGCTTGGACACCAGCTGGTGGCCATTGGCGCCGAGCGGATTGTAGCGCTGCAGCACAGCTAGGAATCGCTGCAGTGCGAGCAGTTTCTCGCCACTGATCTCGCCCACCTTGGACACCTCGTTGTGCAGCACCGTGCGTATGGCCTGCTCGAGATCCGCCTGGTAGACGAAGTGCTTGTTCCGGTGCACTTCATCGATCAATTCGTTTTGTCCCTTAATCTTGGACGCCGGCGTTGCCGATGGTTGGTGCACCTTCACTGGCCTGGGAGTGATATTCTTCTTACCCAGTACATCCCACAGCTTCTTGGCATA…	2.088	0.26537	0.83055	0.22729	0.64601	0.30605
109	CG8399	CG8399	unknown	0	TGCTGGACGCCTCCATT	ATGAAGCACAATATCACCGT	499	TGCTGGACGCCTCCATTGTGGATGGAGTGATCTACTGCCGTGTGCAAAGGGATGCAGTGACCAATGTGCAGGGACGCACTTTTGATCTTCGCAATGGCAAGTACCATCTGCTGGTGGCATCCGGCAGCAGCCTTAAGGAGAACAGCGTGGGCTACCACGACATTGGACGCCTGCCCTCGGCGCAACCGATCAATCTGGCGGAGGTGCAAGACCTGAGTGGTTCTAGCAGACTGCTCATCCAGCTCCACGGTGCCTTCATGATTGCCGCATGGATTGGAACCACCTCGCTGGGCATCATCTTTGCGCGCTACTTCAAGCAGACGTGGGTGGGCAGCCAGAGCTGCGGCACGGATCAATGGTTCGCCTGGCATCGCCTCCTCATGGTCACCACCTGGTCGC…	2.0829	0.4225	0.71389	0.20351	1.1591	0.32725
110	SIP3	CG15468	unknown	0	GGAATGGGCGAGGAGGG	TCGTAGATATCGACGGCT	513	TCGTAGATATCGACGGCTATAGCGAAAGCCACTGGACATATTCGTTTTGGTCACGAGCAGGGCCATCTTTTTGGTAAGCTTGACGGCGGCCAAGGAGCGATGTCTCTGCTGGCAGTTGCTTAGATCGTTGGCGCACTCCTCAGTCCAGGCCAAGTGGACGCGGTTCTGTCCCCGAATATCGGCAATTCGTCGCTCTAGACACGTCCACGTTTCGCCCAAACTGCGCAACATATTCCGGAGGGCATCGTAGCGGCACAGGAGTTCGGTTAGTTGGCACTGAATGTGATGCTGGGCACGTTGAATGCACCGTATCTCCGATTGCTTCGCATTCAGGCCACTGCAGGAGATCGGATCCTCTGGCATTACCGATGGTTGGCTAATATCCTCCAATTGCTGATT…	2.0788	0.48566	0.037068	0.19768	0.58319	0.1529
111	CG9317	CG9317	unknown	0	CTGGAACTGGTGGGTGAAA	CTCGGCAGCTCCACAAC	518	CTCGGCAGCTCCACAACAGCCGACAGAAAGAAGCTGACATACTGATTGGTGCCCAGCGCTGGTCCGTAATAACTGAGTCCCAGATAAACCGTCTCATTGGCAAACCAACTCAGCGTGATTAGGATGGTCTTTAAGCGCATATTGGGGGTGCGACAGAGATCTGCTAGCCCCACATTGGCCATCTTTTTCTTTTGCTTCTTGAGCTTATCCCGTCGTATCTGAGCCTCCAGCTTGAGATGCACAGCCTCGGGAAACTCTCTGCCATTGACCTTTGCCATGCGCTCCAGAATCTTGAGAGCCTCCTCCAGGCGACCGCGCATCAAAAGCCATCTCGGTGATTCCGGCATGACGAACATGTACAGGAAATAGGCGTAAAACGGCAGGGATGTGATGTAGGAG…	2.0774	0.23173	0.063141	0.26511	3.0186	0.15179
112	CG5107	CG5107	unknown	0	TAGAATTGCTGGAGAACGAG	ATTGGTGGCATTTACGAAGC	506	TAGAATTGCTGGAGAACGAGAACTTCGACTATGATTTCGACTTTGAATCGGAATTGGAGCAGTTGCTGGATGAACTGGACAATGACACTGACTACATGGATGTGGAGGCACAGGGCTTTATTAGAACATGCCTTAAAATCCTTCGCAAGGCATTGAAAACGGTTCGAGGCACCAACTGTATTATCAAGGAGGTGACAAACATCCTTAGTTCATGCACCAGCTATGTGGATGCTATTGATGCCTGTGGCACTGCCATTCCCAAGGATGTGGCCAAGATTGTGGACTCCGTTAAGGAGATTATCAAAATCTGCGACGATATTTTGCATCTGCATTCGAAACTTTGTGCCACGGATAAGTCCGTGGGCTCGTCCATCAAAAACTCGGCCAAATGCTTCTGGA…	2.0645	0.17307	1.8205	0.1168	0.31604	0.11006
113	CG31660	CG31660	receptor activity	0	TTGCCGTCCATTTCTTTCC	TCCGACTGGCGATGGAC	381	TTGCCGTCCATTTCTTTCCCGCATCCACCGAGCGCTGCCTTCTGGAGCCCTGGCTTCGGGAGCTGGGCTTCATCACCTGCTACGGCGCCATCATACTGAAGTTGTACCGCCACCTGGTGGACTTTCGCACCCGGAAAGCGCATCGCTGGGTGCTGCGCGACGTGGACCTGCTCAAGTATCTGGGCACCATGGTCTTTGCCGTCATCTGCTACATGGCCGCCTTTACGGCCTCGTCGTTGGATCTTCTCGAAAGTGCGCAGCTGGAGAGCCTCAGGGAGGCGGACACGAACACCTGCCATCCGCTCAAGTGGGAACTGGTCACGCAGACCAGCGAGATGCTCATCCTGTGCTTTGGACTGCACCTGTCCATCGCCAGTCGGA	2.0592	0.43226	0.64331	0.054864	0.23049	0.16612
114	CG7066	CG7066	unknown	0	GAGCAGCAAACCTCTCTTC	TGTGCACGCGCTTTAATC	570	GAGCAGCAAACCTCTCTTCTGGACTTTGTCATCAAGCCGAGACCAAAAACACAAAGGCAAACAAAGGCACATAAACTTCAAAAGACACATTTAGCCATAACAAGAGGTAGCTACATAGTTTACAAACCCAAGGGCAAAACCCGCCTTGATCCCAAGAAGAAGATCACCAGGTTGAAGAAGTCCGTACGTGTATATCGCACTTCAAAGAAGGCGGAGAGAGAAGTCGCAGAGAATGATCTTGAAGGAGTCCCAGTAGTTGGTCAAGATATCAATCCGAATGCTATTCCGCTGGAGCAACAAGTTCAAAACCTATCACTTAGTAAAACCCCTGCACCCAACAACCCTTCACAAGCAAAAACAGTACATGCCATTCACTCACGGCGATTTAGAAGGTTTGAT…	2.0512	1.6702	-0.19459	0.091064	1.4384	1.0236
115	CG8552	CG8552	protein transport	0	TTCCTGTTCCTGGTCCTCC	TTCCGAAGAAATTGAAGTCG	495	TTCCGAAGAAATTGAAGTCGGTGGTTGTTGCTGTTTCTGGTGCTGTGCTGAAGAAGCTTTGCAGTGGCGAGGGAGCAAGTGGTGGCTGGCTAAGAACTTCCGACTCGCTTTTCGGCGCAAAGAATCCAATTGGAGGTGGAACCAATTCGGGTTTTGTTTCCTGAACCAAAGGTGTAGCCTTAGTTTGTGCAAATGGACTAAAAACTGTTTGGGTTTCGGTGTTTCCCTGAAATAGATTGGTTGCGGTGTCGTCTGATGATCCCTGGAAACCAGGAGGTGCGTCAACCAGCTCAGCCGATGTAGTTGGAACTATATCTGGTATGGATGGTGTTGTTGTTGGTATGTTGTTGGCAAACAACGTAGAAGTCGTATCCGGAGCCGGTGTTAGTATTGTTGTAT…	2.0469	0.3773	1.0413	0.42646	0.9812	0.14803
116	CG12330	CG12330	other - structural constituent of cuticle	1	CGGCCAACAGCTATGGTC	ATGTAGGTCAGTGAAATTTCCT	444	CGGCCAACAGCTATGGTCCTCCCAAGAAGGGAAATGGAAAGCCACCGCCTGCTCCACCCAAACCCAGCTATGGGCCACCACCCAAAAATGGCAATGGAAAACCCCCGCCCAGTAACGCATACTTGCCACCAGGCAATGGCAATGGAGGATCTTCGGGAGGCGGAGGAGCAGGCGGCGGTGGTGGTGAGGATATACCCATCATTAAGCTGGAGTCCAAGGTCAACACCGATGGTTCTTATATGGTGAGTAAGCTATATAATTAAATATTTAATTATAATTTAAATAATCTATATGGCAGTACGAGTACGAGACTGGAAACGGAATTAAGGCGGAGGAGATGGGCTACTTGAAGAACGCCGGAGTGGAAGGGGCGGAGGCACAGACGGCGGAGGGTTCCTT…	2.0459	0.26247	0.40805	0.13245	1.2772	0.18954
117	CG16903	CG16903	RNA processing	0	TCGCCCATGGTGCTAGA	CGATCCACGGTGATTACAG	497	CGATCCACGGTGATTACAGCCGGCGGTGTGTTTGCCTCCTTCGTTTTGTTGCGCGCATCAATGTACCGCTTTTTCAGCTCGTCCACGGCCGCCTCCAGTTTCTCCACCACCGGCTTGGAACGCATGTACAGCTCCATCACACGGTAGCAGATATCCGTAATGTCCGCCATGGGCACCCGAAAAATGCCGAACCACGGCGGGCTGTTGGGCAGAGGTATGTTGAGCTTGCGGGCACTCAGGTAGATGCAGGCGCATGCAATCGCCTCTGGTGTGTAGCGCATAAAAACGTCCGTCCTCAGCGAGTCATTCATGAAGTTCCAGGAGAGCTGCATCAGCTTCTCGTGCTTCTCGTACTGAAGCACCTGCAGATACATCACGATCAGCTTGTGCGGATGCTTC…	2.0419	0.16628	1.0371	0.097648	0.17513	0.036835
118	CG13323	CG13323	unknown	1	CGCAATAACAACGACTACCT	ATCTCGACGGTGGAGTTG	248	ATCTCGACGGTGGAGTTGATTCCGCGGTTCACCTGACCACGAAGATTCACGGTGGCGAAGCGATAGCCCGGACCGCCGGAATAGAGGCTAGGAGATGCGCCGGAGTTGTTCTTAAAGTTGTCGTAGACGATCACGGCGGAGATGTTGTAGAATCCGGCGGGATAGTTCACGTTCACGTTCCAGTAGTTGTTCTTGATCGGATTGCGGACTTCCGTGGTGCGGGACAGCAGGTAGTCGTTGTTATTGCG	2.0399	0.34672	-0.060437	0.10361	1.8742	0.22765
119	pgant3	CG4445	protein modification	0	ATGGCTGGAACCACTTCTTT	TGTACAGCATTATAAAGTACTGC	509	TGTACAGCATTATAAAGTACTGCCAATCGTCCATCCAGACGGTGGCGGCCCTGGCCAAATTATCCGTGAGAACCTCGCTCATGCCGCCGGGGAAGGTGTAGGGCGTGCTGCTGCGGAACACGTGACCCACGTGCGAGCAGGGACTGATCTCCACACGACCGCCGCACTGCCAAATGCGGAAGGACATTTCCACATTCTCGCCGCCCCAAACGCGCATGTTGCTGTCGTAGGATCCCATTTCGTAAAAGTACTTGCGATCGATAGCAAACAATCCGCCGGCCATTCCGGGAGTGGCAATCGGGTCAGTGCTATCCTTGGAGCTGTTGCCCGCTGTCTGCCGCTTACGATCCGAGGAGAACCAACGGAAGCTCAGCTGCCAGTTGAAAGCGCCCCAGTGGT…	2.0371	0.46127	0.89598	0.51756	1.2838	0.18724
120	Tkr	CG16778	cytoskeleton	0	GATTGTCGGCCTCAAGTCT	CCTACCAGAATTTTGACCTGA	561	CCTACCAGAATTTTGACCTGAACTAAGTGCTGAAGGCTCTGCGTAATTTTCTCCAGCATCAAAATCCTCTTTATTATTGCCGACCCAACATTTTTCGCACTGATCTCCGTCGTCCGATTCACTCATGTCTTCCTCTTCGAAATCACCATAAGAGGATTCAGATTTAAGGAGCGTGTCCCCAGGTGGCAAACTTACACTACCTTGATGTTCATCTGATCGACATGCCTGCGCTTCCCATTTAGAAATGCACTCTTAGTTTCTTTATGTTTGTACTTACCGTATCCAGATTTCGACTTCTACACACGATTTGAGCGTCATGCAGCTCCTTCATCAAGGCATTTCTTTCCAATGAGTGATACTCGCGTTGAAGATGACACTCGGATTGCAGCTCTCGGTTTT…	2.037	0.85541	1.8868	0.0095096	0.59912	0.89603
121	CG40235	CG40235	unknown	0	ATGGTGGAAAGAGTCAACGC	TCTTCATGGTCCAGGAGGTT	158	ATGGTGGAAAGAGTCAACGCGATCGACGGGGATTTGCATGCCACAGCGTCAACCCAATACATGGCCATTATACTGGCTAACAAGGTTGGCGAGTTCATTAGAGCATTCCAGCTTGCCAAACCAGGAACAGTTAATTCAAACCTCCTGGACCATGAAGA	2.0332	0.56361	0.89732	0.53959	1.0279	0.29976
122	nito	CG2910	RNA processing	0	ACACTGTTTGCAGGAAATCT	GGCTTTGAGCTCTTGAAAG	506	ACACTGTTTGCAGGAAATCTGGAGGTTACCATCGCCGACGACGAACTGCGTCGCATCTTTGGCAAATACGGAGTGGTAGATGACATCGACATCAAGCGACCGCCGCCGGGTACGGGGAACGCGTTCGCGTTTGTACGTTACCAAAACCTGGATATGGCTCACCGAGCGAAGATCGAATTGTCTGGACAGTACATTGGCAAGTTTCAGTGCAAGATCGGATACGGGAAAGTGACTCCGGCAACTCGTATGTGGATCGGAGGCTTAGGTGCCTGGACTTCTGTCACTCAGCTGGAGCGAGAGTTTGATCGCTTCGGTGCGATCAAGAAGATTGAATACCAGAAGGGCGAGCCGTACGCTTATATTCAGTACGAGACAGTGGAGGCAGCCACGGCGGCGGTA…	2.0323	0.32814	-0.24995	0.21225	1.2981	0.081475
123	ubl	CG3450	protein modification	0	AATAACGTGTAACGATCGTCT	TTATTGGTAGTAAAGTTCCAGATT	338	TTATTGGTAGTAAAGTTCCAGATTCATGCCATCGTGAATTTCATCTAAGAAAGCGAAAAAGAAATGCGGGTAAAGCAAGGCGTTACAAGGACACTAAACAAGGGCTTACAGTCAGATAGGCGAATCGGGTCCTTGAAGATTGTGTACCACTTCTTCAGGACAATCTTCTCGTGCTTTGTGCCCGTTTGTGCCGCGATTAGTTTCTTGAGGTCCCCAATCGTGTCGTCCGGGTTGCACTTGACGCGCACCTGTGGGTTAATCGTTGGTTAACGATGCTTGCAGTTGCCTTGGGTACTTAGCTGCTTACCTTCTTGCCAAGACGATCGTTACACGTTATT	2.0312	0.44576	1.8058	0.207	-0.47776	0.23019
124	CG2165	CG2165	metabolic	0	GGGGTCGCGGACATCC	TGTTTGCAAGCGAGTTAGA	134	TGTTTGCAAGCGAGTTAGACCACGAATCCATAGAATTTGACCAGCCCTAGGCTTTTTATCAGAATCAATTGAATCAAAGCGTTCCTCACCCAGATTCATACCATCTGTGTACTCCTCGGGATGTCCGCGACCCC	2.0306	0.2947	0.60093	0.76347	1.5241	0.65669
125	CG14619	CG14619	proteolysis	0	GGAGTGTTGGCCACAACTG	GGAGCTGCTGGGCCTG	505	GGAGTGTTGGCCACAACTGCAGCAGCAGCACTGCGAGTAGAGACACCAAAGCCGTCGATGGCAACAAACGGCTGTCCAGTTCATCCTCATCTCCATCGCTGGCCCGTTTGGTGGCCACCTCCGGACTGGACATTTATGAAAAGTACAGTCCGGCCAACTATAAACCCAACTGTGAACTGTCACGTTCCAGGTCGGGGCATTCTGAGACGGATCTAGAAAACGGAAGCAACAAGGAGACGACGCCCACCTGTACGGTGACCCTGGATAGGCCATGGAGCAGCACCAGTCGATACAGCCGCCTGTACAGGAACAGCAGCGATGCAGGAGGGGACTCCTCGGCTTCCGCGAAAAAATTGGGCTCCGGCAAGTACTCGATTAGCAGCAGCAGTAGCAGTGGCG…	2.0286	0.63194	-1.235	0.22745	2.3297	0.44268
126	NFAT	CG11172	transcription factor	1	TGTGAGCGGTTTCATGGAC	TTTTACGGCCAGTTCCACC	514	TGTGAGCGGTTTCATGGACACCACATCAGCGTCCAATGCGAGTGGCTCCAGTGGTTGGAGTGCGGCAGGCGGTTCCGGCAACAATACATCTACAGGCGATAATGTGGAGGCCAAACACGAGATCGATTCGGGCATGATGCCTCCGCCCATTACCACCCAAATACCGATGGGCGTTCGACGCTCCTCGCTGCCCAGTGTCACACCCATGATCACGGACCAACAGCTGGTCCATCTCAACGCAGTGGCGGCCAGTGCCGAGGCCCTGAAGACGGAACTCGACGACAGCAACTCGCATAGCCCACTGACCGGTGAATCCACACCGGATAGCCCCAACGCAGCCTTGCAGTATCATCGCTTTGCACGAAAGCCCAGCCTGGACACCATTATGTACGATCAGTC…	2.0274	0.15428	-0.052552	0.14134	1.3221	0.065699
127	toe	CG10704	transcription factor	0	CACCTCACCCGGACCCA	CAGCCGTGGGCGAAAC	218	CAGCCGTGGGCGAAACGGGCGTGATTGCCGCCGGCTGACCGACGCCTCCCGCGGAACTGCCCAGCAGTTGGAGATGCGACGGCAACGGCACGGCGGCCATGGGCATGATGGCGCCGGGGGATTGAGAGCCGGCGGTGGCGGTAGCGGGAATTGCGGGTGCTGCTCCTGGCAGGGAGACTCTAATGGCTGCAGTTGTCCTTGTGGGTCCGGGTGAGGTG	2.0159	0.21305	1.3384	0.1751	0.56825	0.1306
128	CG30181	CG30181	unknown	0	CGTCAACAGAAGTATCCATCT	CCGTGGACATGGGGGAG	506	CCGTGGACATGGGGGAGTTGATGGCGTAACAGGCTCCGCGCTCCGTCATCACCCTCTGGACATGGACCTGGAAGCCGGCGTCGAAGCTGCTGATGACCTGCTCGAACGGCCTGTCCACCCGCTGGATCATCTCGTACAGGTCGATCTGGTCGAAGCGCTCGTCTTCCGCAAACTTGGCCAACTCGGCGTAGTTGCCCGCGGTGGCGTTCACCACGGCGTACAGGAAGTCCATGAAGTAGAAGTAGTCCTCGTCGATGATGGACACATTCCACATCTCCTGTATGTACTCATTGGCCTTGAAGGAGTCGATGTGGTCGTAGTAGCACAGCGTGACTGCTGGAAGGGATCCGTTCCAGCCGCGGTAGTCTCGGTCCACGGAGATCACGGTGGGCGAGCTGA…	2.0097	0.10685	0.89603	0.16401	0.70781	0.11102
129	Rpd3	CG7471	chromatin	0	GGAGGAGGCGTTCTATACC	GACTAATGTGCAGCTTAAAATC	491	GGAGGAGGCGTTCTATACCACCGATCGTGTGATGACTGTCAGCTTCCACAAGTACGGAGAGTATTTCCCGGGCACTGGCGATCTGCGAGACATTGGCGCCGGCAAGGGAAAGTACTATGCGGTGAATATACCCCTGCGTGATGGCATGGATGATGATGCGTACGAGAGCATATTTGTGCCCATTATCAGCAAGGTGATGGAAACATTCCAGCCGGCAGCCGTGGTGTTGCAGTGTGGCGCCGATTCGCTGACTGGCGATCGGTTAGGCTGCTTCAATCTCACCGTCAAGGGTCACGGCAAGTGCGTGGAGTTCGTGAAGAAATATAACCTGCCATTCCTGATGGTCGGCGGTGGTGGTTATACCATTCGTAATGTATCCCGCTGCTGGACCTATGAGAC…	2.0025	0.69389	0.1906	0.2004	1.1869	0.43631
130	Dif	CG6794	transcription factor	0	GCCACAAATTGCGACCAC	TGGCACTCATTTTCTGACTTA	500	TGGCACTCATTTTCTGACTTAAAAAGTCATTGTTATTGTTATTAATTAGTACATTGTTGTTATTATTGATTGGTGTCATAGAGCCACCACTGAAATGGGTAGGACTACAGCCGTTTACCGGAAAGTTTGAATTCTCCGGCAGATACATATGGTTATTCCTCTGTCCGATTTGAAACGGCGGAATGCTATCCACTGTACTGCAATTGGACGAAGGCGATGCGAAATTCCCATTAAATGTGAAGTTTGTGGCATCTGGCAAATAAAGATGAGTTTGATTTTGCCCCATTTGCATCGGCGGAATACTATCCACTGTACTGCAGTTGGATCGAGGCGAAGCGAAATTGCGTTCCACTGATGGACACTGGCTACTCTGGCTATCCACATCCATGAATCCATTCT…	2.0021	0.5759	0.737	0.15219	0.6791	0.38018
