# Supplementary material for: Modifiers of notch transcriptional activity identified by genome-wide RNAi
Source: BMC Dev Biol. 2010 Oct 19;10:107. doi: 10.1186/1471-213X-10-107 (PMC2976970; doi:10.1186/1471-213X-10-107)
Supplement: Additional file 2 — Excel table of screening data for Notch induced transcription normalized by the uninduced E(spl)m3 promoter (NΔecn > m3-luc/m3-luc). Hits listed from initial screen with potential agonists of Notch induced transcription or antagonists of uninduced E(spl)m3 transcription listed in A. and vice versa in B. [file 1471-213X-10-107-S2.XLS]

## Sheet: Sheet1
A. Initial screening data for dsRNA with z-scores of normalized signal (NDecn > m3-luc / m3-luc) ≤ -1.8
	gene	CG #	GO term	Potential Off-Targets	"R" Primer	"S" Primer	Amplicon Length	Sequence	NDecn > m3-luc / m3-luc (z-score)	error (s.d.)	NDecn > m3-luc / con-luc (z-score)	error (s.d.)	m3-luc / con-luc (z-score)	error (s.d.)
1	CG1972	CG1972	RNA processing	0	GTGTCGCGAGAGGGACT	GACCACCTGGCGGTTCT	490	GTGTCGCGAGAGGGACTTCCTCAAGAAAGTTCACGAGTGCGTGGCTAAGGGCGGCAAGGTTTTAATCCCTGTTTTTGCCCTGGGTCGCGCCCAGGAGCTGTGCATCCTGCTGGAGACGTACTGGGAGCGCATGAACCTCAAGTACCCCATATACTTTGCTCTGGGTCTTACCGAGAAGGCCAATACCTACTACAAAATGTTCATCACCTGGACGAACCAGAAGATCCGCAAGACCTTCGTTCACCGCAACATGTTCGACTTCAAGCACATCAAGCCCTTTGACAAGGCCTACATCGACAATCCTGGCGCGATGGTAGTGTTCGCCACGCCAGGCATGCTGCACGCAGGTCTTTCCCTGCAGATCTTCAAGAAGTGGGCGCCGAATGAGAACAACATGGT…	-4.8012	0.29153	-0.85452	0.31932	2.5367	0.21221
2	Su(H)	CG3497	transcription factor	0	ATGCTGTCGGTGAAGATGT	CCTGGAACTGTATGATTTTCTC	511	ATGCTGTCGGTGAAGATGTTTTACGGAAACGGTCATGACATTGGCGTTTTTAACTCGAAACGGATCAAGGTTATATCCAAGCCGTCCAAAAAGAAACAGTCGCTAAAGAATGCCGATCTGTGCATAGCCAGCGGCACCAATGTAGCCCTGTTCAATCGCCTGCGTTCCCAGACTGTCTCCACCCGTTACCTTCACGTGGAGAACGGACACTTTCATGCGTCGTCAACACAATGGGGAGCTTTTACGATACACCTGCTGGATGACAATGAGTCCGAGTCGGAGGAGTTTCAGGTGCGCGATGGTTACATTCATTACGGAGCCACAGTCAAACTGGTGTGCTCCGTAACGGGCATGGCCCTGCCACGTCTGATCATCCGGAAGGTAGACAAGCAGATGGCC…	-4.565	0.20714	-3.5355	0.35537	1.6702	0.17731
3	CG3173	CG3173	unknown	0	GGCATGTTGCTGTTGGAATA	GGCATGTTGCTGTTGGAATA	495	GCACTCTGGCGACTTTGAAAACGAATGGCTCCTGAAGTCGCTCCAGCAAATTCCGCACTTCTACGAGGTGAAACCCTTCATAATTCCCCAGCTGCGAGCTGCCTGCCAGGTGGAGAATTGCCCGGAACTGATTATGGCGTACATTCAGTTCATCACTGCGCACACGCTCAACGATCCGGTCAACGAAATGCTGGATCATGTCATCGATATGGCGCAGCTGATTGTAGAGCGCAGCACAATGTTTCAGCACATTATCATTTCGCAGGAGGACTACGACTATGTGCCCGACGAGAACCGCATTCAGACTCTGAAGTGTCTTTTCGTCATGTTCAACAACTATATAATTAAGCTAAGGGAATACCACGAACCGTACGAGTGGACCGAGTATCCGGACCTGCT…	-4.5298	0.45382	2.7273	0.34243	5.0056	0.18202
4	alien	CG9556	transcription factor	0	GCACTGCTCCAAAACTTTTAC	CACCAAGTACTTTAGGCAAGT	468	CACCAAGTACTTTAGGCAAGTGGTTCTGCGCGGCGAACCGCTCTCATCGTAGTTCTTGAACGCCTCAAAGAAGTCCGTGTGTGCCTTTTCGAACTCGCCTTCTCGTAGATGCATTTTACCGCCGCACTCACGGATGACACCCATGATTAGGGGATGAGGAATGGCCGACTTGATGTGGAGTGACTGTTCATAGAGGGCCTTAAGTTTCTTGTTGTTCTTCTGCACCGTATACATCTGAATCTCCAGGGCATAGATTTCCAGGAGCTGAGTGCCCTTCTTCAGATCGTCCTCGCCATCGTCCGTCTGACAGCTTTGATGCAATTGCTTTAGTATCTTCTGCAGCTTGGTAAAGTCACTGCGGTCGAAGTAGAGTTTGCCCAGCTTGGTGTTGGTCTTAAA…	-4.217	0.30534	2.3689	0.25484	4.6937	0.15785
5	His3.3B	CG8989	chromatin	0	GCTCTTCGTGAGATCCGT	GATGGCAGCCGACTGGA	129	GATGGCAGCCGACTGGAAACGCAGATCGGTCTTGAAATCCTGAGCGATTTCACGAACCAGACGCTGGAAGGGCAGCTTGCGGATGAGCAACTCGGTCGACTTCTGGTAACGACGGATCTCACGAAGAGC	-4.1139	0.12065	-1.9605	0.3125	1.6449	0.21014
6	nord	CG30418	unknown	1	GCTGCTGCTGCTGTTCC	TCCGCCAGAGCTATATGC	261	GCTGCTGCTGCTGTTCCTGCTGAGCACGTCGCTGCACGCGGAGATCTCCCACTTGCCGATGGCCAGCAACCGCATCATTCTGGACTCCACGGAGCTGCTCCAGAACCCGCTGATCCAGGACGCCGGTGTGCCAGCGGCCAGGGCGACGCCACTTCCACCGCAAAAGTGTCCTTCGCTGCAGCGGTACCGCAAGATGCTAAAGGACTTCGACGACCTGGAGGACCTCTACGTGGACGTGCCCGTGCATATAGCTCTGGCGGA	-3.7682	0.34433	-1.8119	0.18847	0.83037	0.17949
7	CG12505	CG12505	unknown	0	ACCCGCGACCACGAC	GACGCCTTGCCACCAG	141	GACGCCTTGCCACCAGGTGCTGGCCATACCGTAGAACAGCAGCGAGATGCCCTTCAGGGCGTTCTCGTCGCTGATACCTTCTACATCCTTGTATGTCTCGATGTTGCCGATGAACTCCTCGACCACGTCGTGGTCGCGGGT	-3.5905	0.13081	-1.2794	0.10279	1.2212	0.0033258
8	BRWD3	CG31132	unknown	0	CGTAAGTGCTAGTTCCTCTG	TGCCGAGCGTCCCTTT	508	CGTAAGTGCTAGTTCCTCTGGCTCCAATCGCGTGACTTCTTCATCCGCCGCCCAACAGCGTCGAGGCAAAAGCAGCAGTAGCGAGGAGGAAGAGGAGGAGGAAACCAGTGCGCAGGCCACGTCGGATGCCAGCAGCGATGAAGAGGAAAGAGCCCAATCCAATGACAGTTCGCCCCAGCAGACACGCACGCGCAGGGCAAGGCAGCGGCAACGGCTGAGCGATGACTCCAATATCAACGATTCCGAGGATAGTTACAACCCCAACGAGGGACGCGGCAGTCGGCGACGTCCAGGTGCCGCACGCCCGTCCAGCAATAGGCAGACAAATGGCCACTCCAGCAAGAGGCGACGTTTGAACAAAAGTCCAGCCAATGCTGCACCTGGCCCTAGTTTGCCACG…	-3.491	0.11837	-0.39326	0.18966	2.3772	0.10843
9	CG3363	CG3363	unknown	0	ACCAGTGACGCACTTTAATC	CTATCACAGGCTTTTTGCTC	512	ACCAGTGACGCACTTTAATCCAGATCTGGCCGTCAGGGCGCACTACAGCTTCGAGCGTCCGCCGGAGGAGACTTCAACAAAGAAGAAAGGAAAGGAAAAGAAGCCCAAACATAAGCTGGAGTCAAAATCGAGCAATGACGTTGCTGATCAAAAACCACAGACTCAAGCAGTGGAGACCCTTCCGCTCAAGACTGAATCCAAACAAGAACCGCCACCAGCTAATTCCCTGTTCAAAGATGAGTCCCCTCTCAAAAGGTCCAATGAGTTGAATAAGATATTCAACTACTTCCGTTCGCGTCCAGATGTCTGCCGGCGAGCTATTTCCATTCCCAAGAACTCTTACCAGCGCCTAAACCAAAGACGGGCAGATCGAGTGCGTCACCAAATAGCTCGCGAGGA…	-3.1573	0.49443	-0.59632	0.18291	1.5818	0.28778
10	bin3	CG8276	protein modification	0	GAGATACCCCGTGATGACA	CTTGGGAATACGCACAAAGA	507	GAGATACCCCGTGATGACACGCCGGATTTGCCGGATCATGGGCTAGGCAGTCCGCTGAGCACTACTTCGGGGGCCACCTCGCACACGGCCGGCGAGCAGGATTCTCTGGCCGGTGTGGACATCAGCATGGGGGATACATTGGGGTCTGGGGTCGTGGGCAAGGCACCGCTGACTAGTAGTCTTATGCTGGAACCGGCTAAAATTCCACCAATTAAAATGCTGCCAAAGTTTCGGGCCGATGGATTAAAGTACCGGTACGGAAACTTCGACCGCTACGTGGACTTTCGGCAGATGAACGAGTTTCGAGACGTGCGCTTGCAGGTTTTCCAGCGTCACGTGGAACTGTTCGAGAACAAGGACATTCTAGACATTGGCTGCAATGTTGGCCACATGACCATT…	-3.0649	1.3155	-0.51137	0.82507	1.9572	0.63604
11	Myb	CG9045	transcription factor	0	CATCTGGTAGCGATTTGAAG	CCTTGGTTACCGGCGTG	510	CCTTGGTTACCGGCGTGCTAGCCCGCAGATCCATATCTTCAAAGGTGGTCAGGCAAGGCGACTTGAGGAAGTGACTCGGTGAAAAGGGTAGCGACTTAATGGGCGATATGACGGGCGAACTCGGTGGTCGCGACCTGGCGTTTCCGGCGGCTTCTTCCTGGTTGAATGTCTCACTTGATGAACATCCTGCCTGATGGTGAGTTTCGGGAATGTGTTTGCGTGTACGCTTCAATATGATCGGTGTTTGGCGCGGCATGGTCAACTTAATGAGATGCTGCATACTGAGGTGTGCCAGATTGGATCCCTTTTGATGATCGTCTTGTGATTCCTGTGCCAGATCACCACCTTTCACGGCAGTAACCGAAGCGCCATCGGCGTTTTCGGATTTATTAACTGCCT…	-2.923	0.1742	-0.18018	0.1832	1.9746	0.14707
12	Pen	CG4799	protein transport	0	AAACGCGCTGCGTTATC	TGATCTGTGCCAGTCACAAT	505	AAACGCGCTGCGTTATCGAACACAATGCTGTGCCGCATTTCGTGGCTCTGCTCCAGTCCAAGTCCATGAACCTGGCCGAGCAGGCAGTCTGGGCTCTGGGCAACATTGCCGGCGACGGAGCCGCCGCCCGCGACATTGTCATCCACCACAACGTAATTGACGGAATCTTGCCACTGATCAACAATGAGACACCGCTCTCTTTTCTGCGCAACATCGTCTGGCTGATGTCCAACCTGTGCCGGAACAAGAATCCATCGCCGCCATTCGATCAGGTGAAGCGGCTGTTGCCCGTCCTGTCGCAGCTTCTGCTTAGTCAGGACATCCAAGTGCTGGCCGACGCCTGCTGGGCTTTGTCCTACGTCACGGACGACGATAACACCAAGATCCAGGCTGTGGTCG…	-2.7008	0.55664	1.0523	0.42952	2.6434	0.23421
13	Ssrp	CG4817	chromatin	0	TCCCGATGAGGAGACCAC	TTGTCCGAATCACCAAAGTC	501	TTGTCCGAATCACCAAAGTCCACGTCCTTGTAGCCGCTCTTGTCCTTGCCCATGTTGCTGACATGCAACTTCTTCTGTGTGATGTAGTCGAAGAGCTTGGCATACTCCTCCTTCTCGATGGAGGAGAAGATGTGAACAGTTCCGTTCTTGAGCGTCACTTCGAAGTCGAAAGATCGCGTGGATCCGCCGCTGCGGGCAAAGTTCACAGAACTAATCTCCTCAAAGCGGATATGCAGCGGTGGCTTGTGGATATAGATGAATCCTCGCTCCAGGGGATACAGATATCCAGCTGCAGCCTTGAACGAGCAGCCCACTGCAGCCGTGCCAGAGTGTCCGATAAAGTTACCGGGTCCGGTAATTTTTCGACCGATCAGCACCTTCATCACTTTGCCCATCACC…	-2.6986	0.016028	0.4727	0.21348	2.1027	0.16329
14	RnrS	CG8975	DNA replication	1	GATTTGTCCAAGGACCTTACT	ACATCAGCACGGCAAAGT	508	ACATCAGCACGGCAAAGTCGCAGTGCAAGCCCTCGTCGCGAGAGATAAGCTCGTTGGAGAAGGTCAATCCAGGCATCAGACCTCGCTTCTTAAGCCAGAAAATGGAAGCGAAGCTGCCGCTGAAGAAGATGCCCTCCACGGCGGCAAAGGCGATGATGCGTTCCCCGAAGTTGGCCGATTTGGAGGAGATCCAGGACAGGGCCCAGTCTGCCTTGCGCTTCACAGCCGGCATCGTTTCGATAGCGTTAAACAGGTACTCTCGCTGGTGTGGATCACGGATGTAAGTGTCGATCAAAACACTGTACATCTCCGAGTGCACGTTCTCCATGGCGATCTGAAAGCCGTAGAAGCAACGTGCCTCCGTGATCTGCACCTCCTGACTGAAGCGCTCCACCAGGT…	-2.5675	0.1929	0.45921	0.20324	2.3185	0.11377
15	CG10880	CG10880	unknown	0	ACACACGCCGGGAGAG	GCCCTGCACTTTCTTCTG	509	GCCCTGCACTTTCTTCTGGCTCCTTGCGTTCTGGGCATTAGCTTCGATTTTCGCGAGATCCTTGGCAATCTCTTCGGTGATCTGATTCACGCTTTTTAGAGTTTCCTGGGCAAAGCAGCTGGCATATCGTTTGTCGCCCACCACGACGTCCTCGGGAGTGGAGACCTGCAGCTTGTAGTTGGTGGCCGCTAAAGAAGCGCGCAGGGACATAAAGTGGTTGCCAGCATTGCCCAGAATCTGATTGTTGTAGTTTTCGGCTTCAGGATGGTTGCAAATGTATTCGTAACTGGGATTCTGGTTGGGAATCTTTTCGAACATCTCCAGGAGCTGTTGCCGTTGCTTTCGACACTTGAACCCGAAGAGTTCCAAATCTTCGTCGGTGAGAGAGGCCAAATCCAG…	-2.5415	0.32745	-1.1153	0.31345	1.2455	0.31448
16	Prx6005	CG3083	enzymatic	0	GTCCGGAAAGGCTTTAAACA	CTTGATGTCCTCGATCCAAC	262	CTTGATGTCCTCGATCCAACCCTTGTGCGACTCCACGGTGTCGCAGGACAGTGCAATTGGCTTGACTCCACGCTTTTGGAATTCCGGAATCAATGCCGCCACCCGGGACAATTCCGTGGTGCAAACCGGCGTAAAATCCGCCGGATGGGAGAACAGAATGGCCCAGCTGTCCTGCATCCAGTCGTAGAAATCGATTCGACCCTCGCTGGTCTCAGCCGTGAAGTTTGGGAACTGATCGCCAATGTTTAAAGCCTTTCCGGAC	-2.5039	0.17021	-0.83848	0.16206	1.4732	0.10683
17	His3.3A	CG5825	chromatin	1	GCACGTACCAAGCAAACAG	CCGCTCGCCACGGAT	492	GCACGTACCAAGCAAACAGCCCGTAAATCGACCGGAGGCAAGGCGCCCCGCAAGCAGCTGGCCACCAAGGCGGCCCGTAAATCGGCGCCATCCACCGGCGGAGTGAAGAAGCCACATCGCTACCGTCCTGGAACGGTGGCCCTGCGTGAGATTCGTCGCTACCAGAAGTCCACGGAGCTGCTCATCCGCAAGCTGCCGTTCCAGCGTCTGGTGCGCGAGATAGCCCAGGACTTCAAGACCGATCTGCGCTTCCAGTCGGCGGCCATTGGAGCCCTACAGGTATGGTGTACAGCACTCCCTGCACCGTGACTATTTCATACGGTCATGTAATAATGCGTCTCTCCCCCATTTCAAATGCGCAATTTGCAGGAGGCCAGCGAGGCGTACCTGGTCGGTCTG…	-2.4871	0.13881	-2.6879	0.40186	1.2049	0.099787
18	CG11575	CG11575	protein transport	0	ATTTTGTTTGGCCGGATGAT	CCAAAAATCACGCTCACCA	502	ATTTTGTTTGGCCGGATGATGAATTTTTTGGCGGTCGGCTGGCAAATGGAGAATATAGTGGCGGCGTCGGTCGCGCTCACCGCGGAGAGGTGGACATCATCTTTGCCGGATTCTTTATTAAGGACTATCTTACTACTCACATCCAGTTCAGTGCGGCCGTTTACATGGATGAGCTCTGCTTGTACGTGAAAAAAGCGCAGAGAATTCCGCAATCCATTTTGCCTCTTTTCGCTGTTCACATGGACGTGTGGTTATGCTTTCTGCTAGTGGGTCTGCTAGGAGCCCTAGTCTGGCTTATTCTGAGAGCCGTAAATCTAATTCTTGGTATAGAAGGGGTACCGGATGGTTCACGGGCTACGCGGATTAGTTACTTCGGAGCAGCGCGACGCATTTTCGTCG…	-2.4564	0.12683	-0.59381	0.28351	1.4789	0.21717
19	l(2)s5379	CG7085	unknown	0	CAAGATTCTGTGCTCTCCAA	TTTCGTGAACGCCATGAAC	243	CAAGATTCTGTGCTCTCCAAGTGGGTCAACGATCCACAGCGCATGGACAAGCGGATGCTGGCGCTTATCTTCCTGGCGCACGCCAGCGATGTGATCGAGAACGCCTTCGCGCCGCTGAATGATGACGACTATGAGGTGGCCATGAAGCGGGTGCGGGAGCTGCTGGATCTCGACTTCGAAGCCGAGTCGGCCAAGCCGAATGCGAACGAAATTCTGTGGGCGGTGTTCATGGCGTTCACGAAA	-2.4406	0.1466	-0.54659	0.075038	1.6923	0.12174
20	tlk	CG32782	chromatin	0	CTTTGTCGTGGGCAAAAATC	CACCTTGGCCTCGTTAGAAA	205	CTTTGTCGTGGGCAAAAATCCGCCGAAAATCTCCTCCAAAGTGGACGTATGGAGTGTGGGTGTTATCTTCTACCAGTGTCTGTACGGCAAAAAGCCCTTCGGTCACAATCAGTCGCAGGCCACGATTCTCGAGGAGAATACGATCCTGAAGGCCACCGAAGTGCAGTTCTCCAACAAGCCAACCGTTTCTAACGAGGCCAAGGTG	-2.3964	0.14534	-3.6873	0.11926	-2.1965	0.061432
21	H	CG5460	transcription factor	0	AATGGAGACGATACTCTTAAAG	TCAAGGCGTGACTTAGACC	514	AATGGAGACGATACTCTTAAAGCAGAAGCTGCAGAGGCCGTTGAAATTGAAAATGTTGCTGTGGCGGACACAACCACAAATGAGATTAAAATTGAAAAACCGGACACGATCAAAGGCGAGGATGATGCTGAACGGCTCGAAAAGGAGCCGAAGAAGGCGGTTAGCGATGATAGCGAGTCAAAAGAAGCATCGCCCGGTCAGCAAGTGGAACCACAACCAAAAGATGAGACTGTTGATGTTGAGATGAAGATGAATACGAGCGAGGATGAGGAACCCATGACAGAGCTGCCCAGAATCACGAATGCCGTAAATGGTGATCTAAACGGCGATCTAAAGGCGAGCATTGGGAAACCAAAATCCAAGCCGAAGCCAAAAGCCAAGCTCAGCAGCATCATTCAG…	-2.3689	0.278	0.5382	0.26137	2.1412	0.21694
22	l(2)NC136	CG8426	transcription factor	0	TTAGGCTGCTTGACAATGAC	TTGCTTTCGCTGCTCTTG	496	TTGCTTTCGCTGCTCTTGTTGCGTTTATCGGCTAGCCCTCCAACACAATTTACAGCAACTGTGCCGCCTGCAGGATCTGTAGATGTTGTAGCAGACGAAGAAGCTGCACTTGTGTCGCTCGCGTAGCCCACATTGTTGCCATTCGATTGTGCCGCTGTCAGCTGCTGCTGAAACAGTGCTGCGCTAGCTGCGCTGCTACCACTACTAGCTGCCCCCTGCGACGAAGTGTTTAAAATTTGTTGAACCGTGACAGGGGACTGTGATGGACTGCCTCCGGATGTGACACTGCTTGGAGAACCGCTTGTCTCGTTGCTGTTGTTGCTGTCCGTGGTAGCCGTGCCACTTAGCTCCACTTCATCAAGACCAATTATATCATCGTATATGAACTCATTTTCCTCA…	-2.3671	0.37828	-2.9224	0.30967	-0.79936	0.35832
23	CG12099	CG12099	unknown	0	CAAGTGGGCGAGAAGATTAC	GTTCAAGGGATGCAAGTAAATA	504	GTTCAAGGGATGCAAGTAAATATTCTGTCCGTCGTTTGACTGGTAGAAATAATAGTATTTATTATGGTTGCTCGAGTAGCTAAGGCTGCTGGATGCTTCTCCCGACGAGATGGAGGCATCGTCTGACTTCTCAATATCAATCTTGGTCTCGGTTTCTAGGCAAAGTACAGGTGCTGTCTCCTCTTCATCCTCTTTCGGATCAGGTTTCTCGACACCCAACTTCTCAACACGCTCCTGAAGCATCACCAGCGCTTGCTGGATGAACACATCCTCGGGACAGGAGACATCCGATTCGGCTAGCAGTTCGTTACGCTCCCTCTCGATGATGGCGGCCACATCCATCCGCTTGGCTATTAGAAACTTTGAGTAGCGTTTAGCCTCTTCACCAGCGGACACAAA…	-2.3652	0.14783	-1.5036	0.40438	1.0011	0.31292
24	ial	CG6620	chromatin	1	GCCATGAAGGTGATGTTCAAA	CAGCCGACGACGAACTC	506	CAGCCGACGACGAACTCGTAGCACAGAATGCCCAGGCACCACTGGTCCACCGAGTCGTCGTAGGAGTTCCCATCCACCATCTCCGGCGGCAGATAGTCCAGGGTGCCGCACAGAGTCCTGCGCTTGTTGTTCGGCGTGTGCGCCGACCAACCAAAGTCGGCCAGCTTAAGGTCGTCCGTGCTGGTTAGCAGAATGTTCTCCGGCTTCAGATCCCGATGGATCACGTTGTTCAGGTGACAGTAGTTGAGGGCATTCGCCACTTGGTAGGTGTACTTCGCAGACCGCGGTTCATCGAATCGATGATTGGGTGCGCCACGCAGGTGCTTGAACAGCTCGCCCTCGGACGCAATTTCCAGGGCCAGATAGATGCGGCTCTCGTCGTGGAACCAAGTGAGCAGG…	-2.2659	0.052921	-4.2904	0.028571	-1.2704	0.048478
25	CG5706	CG5706	translation	0	AGGCAGGGACTTCTTAATGT	AGGCAGGGACTTCTTAATGT	508	AGGCAGGGACTTCTTAATGTTGTTGTAGCCGTAGGCAATAGCCACGTCCTCGTAGATGTCGCACGCGTGGATGACGTCGTGCCGTGTGGGCGGGATCTTAACCACCAGCGAGTCGCCATCGACCTTGGCCTCCAGATACATGCGCGTCAGCATATCTGCGAGCTTTTCCGCCGGCTCATCGATGCCAATATAGGCATTGGCGCGCTTTACCGATATCCTCTCCTCGCGCACCTCCAGTTCCGGATAGGAGATCACACTGCCATCGGGTTGCACCACATCGCACGGCTCCACGGTAAACTTCTGGGCGCAGTGCTCGGAAAAGAGGCACACAATGGTGTCCAGCACCACTTTTGCCTTCGTTCTATCCGTGGCCGTGCACTCGATGAATACGTTCTTGGT…	-2.2647	0.15002	-1.48	0.16609	0.64482	0.066142
26	CG17002	CG17002	unknown	0	GCGCGGGGCACTGAA	TGGCGGCGCTCTTGT	500	GCGCGGGGCACTGAAGGGCTTCATCGTGGCGGACCGCCAGCGGCGCCAGGAGGAGTTCGAGGCTCAGTGCGAGGAGCAGCGGCTGCGACGGGAGCGCGAGGAGGTGGAGCGCCAGAACCAGGTGGCCCTGGATGACACACGCGGCCAGATAACCCGACTGGACGAGCAGCTGGCCGATCTGCACAGCCAGAAGCATCAGCTGACCGTCCAACTCAAGAAGGTGCTCAACGAGGACGAAACGCGCAAGAAGCTGGCCAAGGAGAACGAACTGTTCGCCATCCAGCAGGCGGCGGCCAGTAGCCCGGTCTTCCTGCCGCCCCTGCGCCTCCAACACCAGCACCATACGCTGATGCAGAAGGTCTCGACTGCGCAATTGTGGGATTCAGGTTCTAATGGTCC…	-2.2577	0.32281	0.24631	0.30825	2.4352	0.20308
27	CG31737	CG31737	unknown	0	GTCTGATCGCAAAACTGATAA	CGGACCGGGATATCCCC	537	CGGACCGGGATATCCCCTGGGTCCACGACCTGGATATCCTCTGGGTCCGGGTCCTGGATATCCTCTGGGTCCGGGACCTGGATATCCTCTGGGTCCAGGAACTGAATATTGTTGGCCTGGATATTCCCAACTTTGTCCTTGGCCATACGGTGGTGGATCGTTCTTGCTAAAAAAAAAAGTTATTTACGTATGGCTTTCAAAGTGCTCGCTCCTATGACTCACTTGACTACGATCAGCAGGATGGTGGGTTGAGCTTGAGGCTGTGCTGTAACCCGCGATGGTGAATTCCCTCCCTTGCCCCCCTGGGGAGCTGGAGTAGTGCCACCGCGCTGAGTGGGAGAAGAAGCCCCATCGTTAACTGGACTGCTGACCCCACTTCGGTTTGGGGTATAAGCTATT…	-2.2398	0.18759	-0.61892	0.28131	0.99239	0.21522
28	CG7530	CG7530	unknown	1	AACATCTGGAGCCATCTGG	TGACTAGCTCGTTCTCCAG	469	TGACTAGCTCGTTCTCCAGACCGCCCATGGCCACCGCCCAGTGGCCCAGAGGTATGATTCCATAGGCAGACCAGAGTAGCAGCACCGCCACCTTGCCGTTCATGGACACATTCAAACGGGGTATCTGCACGGCAATGGCCAGTGCGAACATGCCCAGTGCAATCGTGGAGTACAGGGTGCGCAGGAAGGTGTGGCACCAGAAGGCATAGTACATGCCACTGATATAGATGGCCACCAGCGACAGCGAAATGCCCAGGAAGTCAACGGACAGAAAGAGCTCGTAGTGCTCCTCCGATTTGCAGGAGAAGATGTGGTATATGGCGGACATCAGCATGCACAGACAGAAGCAGACCAGCAGGCAGACCACCAGCACCTGGTCGCTCAGGGAGGCGTGGAGGC…	-2.1666	0.17042	-2.2546	0.16231	0.26801	0.10663
29	CG10039	CG10039	unknown	1	GTCCGACATCAATATCAACCT	CAGCAGCGACTGGTACAA	212	GTCCGACATCAATATCAACCTCAAGTGCGCCGAGTGCAACCATCCTCGAGGAGTCCTGTACTATGCAAATCCCCTGGCTTGGGGCCGTCCTTGTCGCCAGTGCCGCAGGATGATGTCCCGAAATGTTGTGGTTGTTCCCACTCAGGTTGCAGTTCCAGTTGCTACCAACAACAACATCACCACCACTACTACATTTGTACCAGTCGCTGCTG	-2.1473	0.23005	5.7142	0.37353	4.4072	0.09897
30	Nipped-A	CG33554	chromatin	0	ATTCGGCAGCAAGTAAAATG	GCCCAGGCTTTGGTAAGA	236	GCCCAGGCTTTGGTAAGACCATCATGAAGCTGAGCAGCAACACTAAATGATTTTCCAGCCTCTTCTGATCTTCCAATTTGTGCTAATAATAGCCCCTTTAGAGCGTAAAATTCAGCATTCATTTCACCAGTGAAGTATTTTAAATTCGTGGACTCAATTACTTCCAAGGCTTCATTAATTTCATTTTTTCCAGATGTTGAGGGCATTTGCAGGTAGCATTTTACTTGCTGCCGAAT	-2.1328	0.56251	-0.55739	0.46179	1.1508	0.30706
31	Tango12	CG31052	protein transport	0	AGACAGCAGCCAAATCAGT	CCATTTGGGTCCTTTGTACTC	405	CCATTTGGGTCCTTTGTACTCGTCGCCCGGAGTTGCGTTCGGAGTTGGGTAGCCGGAGACGGATCCTGGGCCGTAGTTGGTGTTGGTGCTGGTGGTGGTGCTGGAGTTGCCCGCATTGTTGGCGGCAACATTTTGTGTTGTTGTATTTGTTAAATTTAATGATGTCGGCGTTAAAATTATTGTTGCAGCGTTTTGTGTGGCGTCAGCGCCAGCCTCATCCTCTGGGATTTTCTGTATGTCTAATTTGGTATGCAGCGGGCGGGTGGGCAGGATGTCGCCCTGTGAGTCCTGCGGCGCTGCACCTTGTGTCATGTTGTCACCTGGCGCCAGTGCCCTTTTGGTGTTGTTGTTGTTGCTTGACGGCTGCTGTTGCTGCTGCAGCTGCCACTGATTTGGCTG…	-2.1215	0.10492	0.66881	0.11775	1.9483	0.042733
32	pk	CG11084	protein transport	0	TGAACGATTCGACCGATAAT	CCTGACTTCGGCGGATTT	236	TGAACGATTCGACCGATAATTTGCATGCCGACTGCGACGGTCGAGTCAGCAACAACAACAATGGCAACAGCAACACCAACGATGGACCCAACAACGACGGCGACTCCGACGAGGAGGTCATCGAGGGCATGGCGCTGCTGGAGGGCAACTACCAAGTGCTGCGCCAGTGGGTGCCGCCCGCCCCCAACTATTGGGATGCGCCCCCCAAGGCCATCATCAAATCCGCCGAAGTCAGG	-2.0972	0.12328	-1.1001	0.20391	1.3402	0.069257
33	CG13716	CG13716	unknown	0	TCCTTCCCAGAACTCACCAC	ATGTATGTGCATGCGTCGAT	256	ATGTATGTGCATGCGTCGATAGTAAAGATTTCTTTGCAGATTCTTCTTGAATAGCGTCTCCCTGGCCAGAATCTCCAGATCCTCGAAGCTACACTGCCGTATATTCTGCTTGGTTTGAGCGATTAGTTCGCTGGTTAGGTGAATTTTGGTAACTGAAACCCGAGAGACATGAAGTTTTCTCCTTCTCAGCTCTTCGCGGTGCAAAAACATTGCGTATGCGGCGGTTGGTGACTTTGGTGGTGAGTTCTGGGAAGGA	-2.0937	0.25502	-1.8063	0.25817	0.025375	0.12362
34	CG8092	CG8092	unknown	0	CTTGGCAAATTGTGGACTTAG	CTTAGTCCGTAGGGCTGTT	495	CTTAGTCCGTAGGGCTGTTGCTGTTGGTGCTGTTGCACCACCGAAACTTGAGCATAATCCGGGGTGGGTTGTACCTGCTGCTGGGTATCCAGCAAAACTGGGGCCGCCTCCATTTCTCCAAATTGTATTGGACCGGTCTGCTGCACCGGCATGCTCTGATGTACTGGCATATTCTGCACGGGCTCATGCTCAACTGGCGCCGACAAGTATTCCTGTTGAAGTTCCGCTTGCGGTTCATTCGGCTGTCCCTGCATCTGTTGCTGATGTCCCACCTGTTGATGGTGTTGCTGCAAATGATGGTCCTCCTGCGGCGGCAACATGTCGGAGCTCTGATCCGCGACATCATCAGCAGTCTCGCTAATATCTGCACCTTCACCAGAGGTTTCTCCATCGCGTCGA…	-2.0907	0.70721
35	aralar1	CG2139	metabolic	0	CCTAATCCGCCACCAGTG	TGGCACGGTCCTGTTTTC	499	CCTAATCCGCCACCAGTGGGCGACCAAGTGGGGTTGGGCGGTGGCTCTGGTAATTAAACCGCAAACTGGCGCCCACTTGAAGGGGGGGAGGGGGCCTCTGCGAAAGACAAAGGCTGAGCCCGTCGAGTGCACTTACTTCTTGGCATCGGGCGACTGGCAGAGTGGGTATCCAATTAAACGGAAACGGGATGTGCATTGGCATTATCAGCGGCTCCGCGGGTGGGTGAAAGTGCTCCGACTTTTGGCTTCGGCGAACCCAGCAGGGACTAGAAGGAGGAGATTCCACCAGGTGATCCCAGGTGGGCGGAGCACAAGGAACTGTTCTATTATCGATTTTTACGCACTTAATGCCGCTTACTTTGCGGCCAATTCGATTCACTGCCACTCAGTTAAGCACTT…	-2.0892	1.3704	-1.6876	1.0562	0.46221	0.96088
36	CG31031	CG31031	unknown	0	CGAGAGCTGCGATTTTTC	AAATCCTCGATGTCGACAAA	444	CGAGAGCTGCGATTTTTCGTGTACCGGCGACATTTCGTTCTACGGCGAAGATGTGATCCCCGGTTCTAGTTTCTACGAGTGCGATTCCAAGCCGCAGCGGCAGCGGCAGCTGAGCAGAAATGGCCCAGCTTTTGGGCCAATGCCCATCAATGAACCCACTGTGAACTTTGGCAACGGGTCATTCTACAATGGCCCTGCTCCCGGAAGCCAACCCTTCGTGGGCGCTATGCTCGGCCCCAATATGTCCTCCACTGGGATGCAAAGGTACCATCCGTACCATCAGCAGCAGCCCCAGGACGCCTTCTATCGCCAGAGGGGATCGCTTCTGAACGTGGCCACGCCCTGTCGCGAAAGCCGCCCCTGGAGCTACGCCTACTGCTATGGCTACGCGCCCACGAA…	-2.0855	0.53075	0.020894	0.41426	1.9555	0.1964
37	Tango11	CG30404	protein transport	0	AATCAACAGCAGCACAACAA	CCAGGCCCAGACAGTAGA	199	CCAGGCCCAGACAGTAGACGATCTTCTCCCGCTGCGTGCGCTGTTCATTGTTGATCTCGATGTTCAGCACCCGGCGATTCAGCTTGGCCAGCTGGCGTCTCAGATACAGGATCTCCTCGTGGGGCGTCAGCTCGCCCATGGGCGTGCCCTCTCGGTGCGCCAGCATTGAGGCATCCAGGTTGTTGTGCTGCTGTTGATT	-2.0825	0.75124	0.025427	0.56213	1.6487	0.45004
38	CG9775	CG9775	unknown	0	CAATGCCGCACGCAATC	TTCTACGTGGTCGTCCTTG	512	TTCTACGTGGTCGTCCTTGACGTCCGGCAATCGAGGCGGAAACTCCCTTCTTTTGGGAAATCTGAGCACTACGACGCTTCTCGACCCGTCCGCCTGCCACACCTCGAATTTGGCTTGGTGCCCGGCGCTGCGGTGGGATCTTGGCCTGGTTGTTTCTCTGGCCGGTTCGCACGCCAAGGCGGTGCTTGACTGAAAGCCGCTGTTTCACTGGAACTCGGCCCTGGGCGGAGCGATCGCGATTGCGGCTCTGGGAACGCCCAATGCTGCGTCCACGGCTTTGGGAACGTGCTCTGTCCACACGCTGTATTTGCGGGTGGCGCGAACGGGACTGAGAGCGGGAACGTCCTCGTGGGGCTTGCTGCTGCTGTCGCTGACGACGCTCAACGCGCTCGGCGGCAC…	-2.0702	0.11332	1.3808	0.12299	2.4062	0.076893
39	ttk	CG1856	transcription factor	0	ACAGCGATGGCGAAGGT	GACCAGCAGCCTTCAACT	507	ACAGCGATGGCGAAGGTCTGGACACATCATATATGGAACCTCAACTTATGCTGGACGAATATGACGAGCCCGTAGAGTTCAAGTACAACCCGCTCACCGACAACAGCTCACCCACGCAGGACCACACGGATGGTAGTCACCTCAACGAGCAGGCGCGCCAACAAGCCTTCCTCATCGCTGCCCAGAGAAAACACCAGGTGGAAACAGCAGCAGCGGCGGCGGCCAGCGGAATCAAACTTAACATTATCGGAATGGCGGCTGGTGGAGCGCAGGTGAAAAGCATGGTCAGCATACCCAAACTAACGCCCATTGGCAAGGTCAACGCCGCCTCCACGCCATTGGTCTCGCCTGCCGGCTCCTTTTCCACAGCCACGGTCAAGCCGCGCGTCCAGAAGCGGC…	-2.063	0.36225	-3.6964	0.45022	-1.2473	0.40298
40	mor	CG18740	chromatin	0	AGTACACGCCTTCTTGGAG	CAGAATGCACTCGTCTTGA	499	CAGAATGCACTCGTCTTGAGTGCGAGATCCAACGTGCTCGCAGACCTTGTTCCAGTCGTCCTTGTGCATTTCCAAGCCCTCAAGCAACAGCAGAGTCTCCTGATCGGTCCATTCACGAGCCATGCTTGCCGCCGTTCGATTCCTCATGGCCGCCGGCTTCTTTGCGTACTGATCCAGCTTGAGTCCAAACTGGCTCACTCCGGAACTTAATCCTCCGGCAGCGCCATTCTCTAGAGCCTCTGTCTTGATGCCAGTCAGACCACTTTTATCGCCCAACTCCAGGCCGCCATCTTTACCCAATGGCTTTTTGTCCAGATCCAACAGCGTCTTTGCCGCCGACGGCTGTTGCGTCTTTTGCGGATTTATGGACTGTAGACCTGATGGCGTATCCGAAAGAAT…	-2.0579	0.040572	-0.58531	0.11616	1.2717	0.072247
41	Nipped-A	CG33554	chromatin	0	ACTCCCAAAACTTTCAAGAAATA	AAGGCAAAGTTCCACGAAAA	506	AAGGCAAAGTTCCACGAAAAGATCTCGCATGTGCTGCTTATGAAATCCACTCTGTAGGCGATTTAATCCTTCTAATAAGTTTGGTAAAAGTGGCAGAAACTCTTGGTATAATAGGTCATGGCTTCCTCCTCCAATCGATCTAAACAATGCCCTCAGAAGTAAAAAATAGTTATACGGCTCCTCCGATATCAAAGCCAATTCCATGGATCTATTGACTATTTTATGAAGATGTGGACGCAACATCTGTTCATTTTCGACTGGAAAAAGACTTACGCTGCCGAATACCAACTTGAATAATCGTAGATACAAGTTGGAGCGTTCCAAGTTTGATCCCATTTCTTCCATTTTGTTCAAAAGATATTCCACTAGAACAGTGGCAAACAGAGGTGAAGTAGTAGG…	-2.0544	0.76283	-3.9557	0.13012	-2.4726	0.63425
42	CG32467	CG32467	unknown	0	GAACTCATTGGCAAATACAGC	ACCCCTCATTTACTTCCACAC	445	ACCCCTCATTTACTTCCACACATATTCCCATACTAACATTCGGCGTTGGGTTCTCTTCGATGATGGGTTTCTGCTCCTCATGTCCGACGGTTTCCGGCATCCCGTTCTGCTGGTCCTGCTCTTCGAGCTCCGTCTTCACGTGACCATTCTCCGGAGCACAAGCGGTTGCCGCAGCTGCCGTGGAAAACAGCAAGTGGCGACCTGAGGTGGGTGACAAACTGGGGGCGGGACTGGGTGAGGGCGTGCCGGCGTAGAACTTGTGCTGCTGTTGCTGTTGCAGAACGGCGCTGGCGAGCAGGCTTTTGTAGAATTCGGCGGGCATCAGGAAGGGCGAGGGGGCGGATGTGCCGGGCGTGGGCGGACCAAGGGCGCCCATGTAGCCCCCACGCTTCAGCTGAT…	-2.0494	0.058819	-1.4235	0.07521	0.47406	0.02751
43	CG15105	CG15105	transcription factor	0	GAAGCCGCCCGTTTCC	CCAGGCGATCCCGATAG	512	GAAGCCGCCCGTTTCCGCCCAGGTGGCAGCGGTCAAGAAGACCCAAAGATCCGGTAGCAGTGACAGCAGTGCCTCCACCGAGAGCTCAGCAAGTTCGGCGGCAGCAGCGGCTGTGGCAGCCACATCCACATCCGCAACTGCGGCAGCACCTGCAACATCCAGCAGCAATTCGACAAGCCAAAATGCCAAGGCGCCCAGCTCATCCAGGTATTCCACAGCCAGGGATACCACGGCAGTGCCGGAAAAAAAGCCCTTTGTGAGTCGCTTCCTGCCACAGCATAGCACCGCCAGTACCACCAATGGCTCGGCGGACAAGAAGAAGGCAGAGTCCAGTTCCAGCAGCGAGGAGGAGACCAGTTCGGAGTCCGAATCCGAATCGGAACCGGAGACCAAGGCGAA…	-2.0443	0.10919	-0.93618	0.63725	1.0445	0.41802
44	Or82a	CG31519	receptor activity	0	TTTCCATTTAACGATCTGGAAA	GGTATATTATAACGCCAACCTG	334	TTTCCATTTAACGATCTGGAAAGCCCCGGATACGAAGTTTGTTTCCTCTACACCGTACTAGTCACTGTCGTCGTTGTTGCCTACGCCTCGGCAGTCGATGGCTTATTTATTTCGTTTGCCATTAATCTGCGAGCTCATTTCCAAACACTGCAGAGGCAAATTGAAAACTGGGAGTTTCCTTCATCAGAACCAGACACACAGATCAGGCTGAAATCAATCGTTGAATACCACGTGCTACTCCTATCCCTATCCAGGAAGTTACGATCGATATACACACCCACCGTTATGGGGCAGTTCGTCATAACCTCCTTGCAGGTTGGCGTTATAATATACC	-2.0405	0.070342	-0.47408	0.057136	1.013	0.032261
45	DnaJ-1	CG10578	protein folding	0	TCTGGGCTGTATACTTTAGATC	TCTGGGCTGTATACTTTAGATC	507	TCTGGGCTGTATACTTTAGATCGATTCCCTCGCGTTTGAACAGCGAATGCGGTTTGTCGCGAATGATGAAGACGATGTCAGCTGGCGTCTTGTTTGGCGCCGAATCACCCTCTTGGGGGAAGGTAATCTTGGTACCGGCCTTCCAGCCCGGCTTCACTGTGATCCTCAGCACCTTCTCCTCCTTGTACGGCCCATTGCTTCCGGTGGCCATGCGTGAGATTTTCATCTTCTTGATGCATCCCTTGTCCACTTCCTCCAGCGACACGAACAGATCATGCTCGATGGGCGGATCCTGCTGGCGCTTGCGACTGGGTGCCTGGGCATTAAAGGCAAACATATCGTCGCCGCCAATGTTCCAGAAGATCTCGTTGGTATTGCCGCCCTGACCGCCACTAAACA…	-2.0337	0.059495	-2.0195	0.80836	-0.20312	0.737
46	kek3	CG4192	receptor activity	1	AGAACCTGCTCTCGGCAATA	AGTCGGTTTTTAAGCAGCCA	565	AGAACCTGCTCTCGGCAATACCCTCATTGGCGCTCTACCATGTCTCAGAGCTAAGGGAGCTCCGACTGAGTGGCAATCCCATACTGAGAGTGCCAGACGATGCATTTGGTCATGTCCCACAATTGGTGAAGCTGGAGCTGAGCGACTGCCGCCTTTCGCACATCGCTGTGCGAGCATTTGCCGGGCTGGAGAGCAGTCTGGAGTGGCTAAAACTGGATGGGAATCGGCTGAGCGAGGTCAGGAGTGGCACGATCACCTCGCTGGCTTCACTGCATGGTCTGGAGTTGGCGCGCAATACCTGGAATTGCAGCTGCTCCTTGCGTCCTTTGAGGGCCTGGATGCTGCAGCAGAATATACCGAGTGGCATACCGCCAACATGTGAGTCTCCTCCTAGATTGT…	-2.0326	0.18207	-1.0643	0.30405	0.6485	0.28358
47	dei	CG5441	transcription factor	0	AGAATGCGTGAGATCAACAC	ATCCCACCAGACTGTCCAG	517	AGAATGCGTGAGATCAACACGGCCTTTGAGACACTGAGGCATTGTGTTCCCGAAGCGATCAAGGGCGAGGATGCGGCCAATACCAACGAGAAGCTGACCAAAATCACCACCCTGAGACTGGCCATGAAGTACATCACCATGCTGACCGACTCGATTCGAGATCCCAGCTATGAAAGCGAATTTATAGGGGAGTGTCTGGAGGAGAGTGCCAATCGGGAGGCGAGAGTGGACTTGGAAGCGAACGAGGAAGCCGAGGTGGAGCTACCCGTTCCAGTTGCCAAGAAGCCAGCCAAGACAAAGGGCAGTGGTAAGAAGAGTTCCGCCGCGAGCAAAAGACAGAGCCAAAAGCAGGCCAAGATAGTGCCCCAGATACCACCGATAAGTTCCGGTGAGTCGTGC…	-2.0176	0.19559	-0.75876	0.053677	0.84996	0.13308
48	defl	CG18176	unknown	0	ATCCCATGCTAGCTCGTTT	AAAGGTGCACGGATGCTG	509	ATCCCATGCTAGCTCGTTTGCCGCTCATTCTGCACAAGCTGAACACCATTATCGACCAGGAGAATTGCGATCAACAGTTGCGCAGCGTGGAGATCCTGAGTTCTCTGGTTCTACAAACCACCATGGGCTGTTACCTGCCGCAAAAGGTTGTTCAGTGCTTTGAGAAATGCCTCGGTAGGCTTAACTGCTGGACGCTGTATAGGATTGCACGCACTGCTAGTCGCTATGGTCACCACTATGTGGCTGCTCACATTTACACCAAGGTCTCCCAGATTGTGATCAGCGATCATATGCACTATTTCCTGGTGGCACTGTCGCAGATCTCGCAGGCGGAGTGCATTCTTAACTATGGCTTGGAATACGCCTACATGCGGGACAATTATGCACCAAAGGTGGCAC…	-2.0149	0.1233	-0.36954	0.34171	1.5992	0.18684
49	CG10083	CG10083	cytoskeleton	0	CCGCCGGCCAAACCA	TTCGAGTGTGCTCATGCC	456	TTCGAGTGTGCTCATGCCGCTCGACTTGACCGATTGCGACTGCTGCACGGTGACTGACACCTTGGTGCGGACCTCCTCTTCCTGTTCCTGGGAAACAGCGGTGTCTGTTTCATTGGAAGAGGTGGTCTCGTCGGGCGACTGAGACTGCAGCGAGTTCGATTTACTATGGGGTGATCGCTTGATAGTCGAGAACTGTTCGCTCTCATGGGCCAGTGGCAAATCGTCTACCGGTTGCGACTCCTCCACCTCCGCTATTGTGGAAACAACCTCGGCAGCCACGGGAGCAGCAGGAGCTATAGCTGGAGCGGGGACTACTGGTTCGGGAGCCTCTACAGGCAACGGTTTGGCAGGGGACGCAGCGCGTGGTGGTGAAGGCACAGGTGCATCTTGAGGCTGGTT…	-2.0057	0.12688	0.14292	0.08988	1.8554	0.12195
50	CG14006	CG14006	unknown	0	ACGTATGAGCACTCCTGTTA	GGGCATCAACAGCATAAGG	492	GGGCATCAACAGCATAAGGCAGGTCATCCCAAAGCCCCTGTGATCGGATGCAGTGAGAATCAGCAAGTAGGAGGTGCCCTTCAGCAAGCGGTGATGCAGGCGGCGAAACAGAGTGCACCGCCACAAAAAGCTGCAGCGCTGGGAGGCGGACTTCAGCAACCAGGCGCCACTGACCAGCGCCAAGGTTATCACGGTGGGCCGCTCGTTTAGCACCAGCTTGAAGTTCACCTTGAGCGTTCCGAGTCGCAGGTACCGCTCGCCATCAGATGCCATTAGGGTGGCTGCGACCGCCAACAAACCCGCCAGGTGGGCGCCCAGGGCCGCAGCTGAGCAGTAGAAGAAAAGCAGCGAATCCGCCAGGAGCGGACAGCTTAACCATAAAACGATGCCAAAGGTGAA…	-2.0036	0.056231	-0.5112	0.30386	0.46806	0.30265
51	emb	CG13387	protein transport	0	AGGAGCACGGCAAACTG	CCAATGGCCCAGCACAAC	499	AGGAGCACGGCAAACTGGTGGAGGATGCCAAGTATGTGGACTACCTGAATCAGGCGCTCATGTATTTGGTGATGATTAGCGAGGTGGAGGACGTGGAAGTATTCAAGATCTGTCTGGAATACTGGAACAGCCTTGTGGAGGATCTATACAATTCGGAATTCTTCCACCCCACCCTGGAGTCTACAAAGAGGCAACAAGTGTATCCCCGTCGACGTTTCTACGCCCCCATCCTGTCCAAAGTGCGATTCATTATGATCTCGCGCATGGCCAAGCCGGAGGAGGTGCTGGTGGTGGAGAACGAAAACGGGGAAGTGGTGCGCGAGTTCATGAAGGACACAAACTCAATAAACCTGTACAAGAACATGCGCGAAACGCTGGTCTTTCTTACCCATTTGGACT…	-2.0014	0.31948	1.1879	0.25531	2.3157	0.083609
52	Rh4	CG9668	receptor activity	0	GTTCCTCGGATGGAATGTG	CACGAATCGATCCCAGAAC	511	CACGAATCGATCCCAGAACTGGGTTAGCGGCAGGACAACCCACGGTGTGCAGTACAACCAGATGATTATATTCATTATCACCGCCTTGGTGAAGGTCATGTTGCGGTTCATGGGCTTGGTGATCACATTGTATCGATCGTATCCTATGGCCGCGTTCGTCATACCAGCACCAATACCCGAATAGGAGCCAATGGAGGCGAATATCTGGCACCAGGTATTGCCCAGGGCGAATCCTCGATGGAAGCTGTTGTAGATGAAGATCGGCGCCTTGAGGCACATGATCAGATCGAAGACGGCCAGATTCAGCACGAACATATTGGATGGTGTCCTCAGCGACTTGGATGTGCTGAAGATCCAGATGACCATGCCATTACCCACTGTCGAGGCGCAGAAGAGAAA…	-1.9977	0.61521	0.018268	0.16207	1.5649	0.46801
53	L	CG10109	unknown	1	TGATCTCGTGCAAATGCTC	GCTTAAAGAACTCCATGATATG	204	TGATCTCGTGCAAATGCTCGAATTTCGTTGCTTCGACTTCGAAATTGCAGCGCAGCAACAGCAGCAGCGGCGCAGGGGGCCGCGTGGGCGGTGCAGAGGTCGCCAGCGGCGAGGTACCCACCGCGATCCTCCTGTCGCAGGTGTTCCAGCAGAAGTATCCTCTGGACTTCGTCTTCTACAGCCATATCATGGAGTTCTTTAAGC	-1.9634	0.2198	0.54109	0.35398	1.8633	0.077885
54	al	CG3935	transcription factor	0	GCTCCTCCCCATATGTTACC	GTGCTCTCTCGCCTTCA	510	GCTCCTCCCCATATGTTACCACATGGAATGGCTGGTATGTACTCTCCCTCGAGCTCATTTCAATCCTTGCTGGCCAATATGACGGCCGTTCCGCGCGGGACTCCACTTGGAAAACCTCCTGCACTACTGGTGGGATCTCCCGATCTGCATTCGCCCAACCACATGCTCGCCTCACCACCCACATCGCCTGCCTCCGGGCACGCCTCCCAGCATCAACAACATCCAACCGCTCACCCCCCGCCACCTCAGGCGCCTCCTCAAATGCCAGTTGGAGTCCAGCCTGCTCAGCTTTCTCCCCAGCATCTGGTTGGGATCGCCTTGACCCAACAGGCCTCGAGTCTATCGCCCACCCAGACTTCCCCGGTGGCCCTGACTTTGTCGCACTCTCCCCAACGACAA…	-1.959	0.22849	-2.7009	0.28703	-0.31642	0.081219
55	MED17	CG7957	transcription factor	0	CGCATTGCGAGTGATTGT	ATCGGACCGGCTAGCAT	489	CGCATTGCGAGTGATTGTTCCAGCGGAACTGCAGGGTGTCGCCTACATAAAGGTGATCACACAGAAGGATCAGGAGGATTTGTGCACCGCTCAGCTGAATCTGATGGGTCACGGACCCAATATAACTGCCCAGGTGGGTGTCTGGCAGAAGACACTGGAGTTCGCCCAGAATGTGCTCTTCTGCAAGGAGCTATTCGCTCAGTTGGCACGTGAAGCTATCCAATTGCAGGCACCAATTCCACATGTGGTCATCGGCAACCAAATTCGCGCCACTCTGCTGCCTAACATTCAACTTATTATCTCGTTGTGCCACTCAACCACCTTCGATTCCAGCCAGCCGGCGCCAATTAACGATCATGATCATGTTCTGGAACACTCGCTGCATCAGCTTCTGCGCGA…	-1.9588	0.32512	0.064384	0.080986	1.1551	0.18083
56	CG9293	CG9293	enzymatic	1	ACTTTTTCTTTTTGCTACCTTG	ACTTTTTCTTTTTGCTACCTTG	512	ACTTTTTCTTTTTGCTACCTTGCCCGGCATTGCTGCTCGAATTGACACTGGAATTGGCGTTAGATTGGTTGTTGCCGCGCCCAGTTTCCTCATCCGAGGATGCGGACTTTTTCTTTTTGCCCGTCGTCTTGCTGTCCTTGGTTTTTTTGCGACCTTCTGTACAAATGGAATCAAAGGAAGGGGTCAGCTTGTGGAAGAATAGATACTTTGGAACAGTCTTACTCTTGGCCACCACTTCCTCGGATTTGGCACGCGTGGATGAGGCCTTCTCCTGAATCTCACCCTCGAAGCGTGCTAAATCGTTGTCCAGTCGCCGTATCTGCTTGTCCACTAGTTCGTAGGTCTGAATGGCCAGCTGCACCTTGTCGTCGCTGTACTCCTTGGCCTTTCCGAACAGTG…	-1.9416	0.041313	-0.033576	0.21325	1.3145	0.18227
57	CG32680	CG32680	unknown	0	CTCTGGCAAAAGTCCTCGTC	CTCTGGCAAAAGTCCTCGTC	565	CTCTGGCAAAAGTCCTCGTCGGCACATTCACAGCCACGTCGATAGCGTCGATAGAGACGACGACTCTGGGATTGAAGGCACAGGCCCAGTGCTTGGCATTCGACAATGTGCGCCATGTTCAGTAGAATGTTGCCCTGTTCGTCCAAGTGAAAGAACTGTTTGATGTCGTAGTGGTCACAGGTGTTCTGCTCACCAGGATGGCACTGATCCGGCTCGTTGATAAGTGGCCCCGGCATGGAATCCTCCCCGGCGGGACATTTCCCGATGGCACCCATAATGGAGCTGGCCAGGGCCTCAGTCTTCAGTTGTTTCCGATTGATGCGGCAGTCTTTGAGCACCTGTTGCGGACATGTAGCCACAATGGTGGATGGGATGGCAATACTGTTGGTACTATTGGAC…	-1.9361	0.43591	-1.298	0.25309	0.16487	0.37789
58	kay	CG33956	transcription factor	0	CGCGAATACCTCAAATACG	GCCGCCGGCTTGAGA	495	CGCGAATACCTCAAATACGCCGGCTCGTCGTGGCGGTGGCAGACGCCCCAACCGGTCGACGAACATGACCCCGGAGGAGGAGCAGAAGCGGGCCGTGCGCCGGGAGCGGAACAAACAGGCGGCGGCCCGTTGCCGCAAGAGGCGCGTGGACCAGACCAACGAGCTCACCGAGGAGGTGGAGCAGCTGGAGAAGCGGGGCGAGAGCATGCGCAAGGAGATCGAGGTGCTGACGAATAGCAAGAATCAGCTGGAGTACCTTCTGGCCACCCACCGGGCCACCTGCCAAAAGATTCGCTCCGACATGCTGAGCGTGGTCACCTGCAACGGTCTGATTGCCCCGGCCGGACTCCTGAGTGCAGGGAGCAGCGGCAGCGGCGCGAGCAGCCATCACAACCACAA…	-1.927	0.33975	2.5995	0.27348	3.5878	0.15752
59	CG11149	CG11149	enzymatic	0	CCAGTTAGTTTTGCCATCCA	CCTTGTCTACCGGCACTTT	508	CCTTGTCTACCGGCACTTTGGCGCCCGTTTCGATCTCGAAAACGGGTAGAGGATACACCCTTCTGCGTTGCCGCGGATCCAGTGCAAGGACACTGTGGTTTCTGGCCACCATGTCCAGGAATTGGTCGACGAAGCCCACACTGGGATACAGCTCGATGTCGCAGGCAAAGATGAAGTGGGTGTTGGTCGCCAGCCTGGCTATATTCCTGCCCACATTGATGGGGTACGTGAGGTTGGCCCTTGACTTGTAGCTATCCGTGGTTGGGATTTGCGTGTAGAGCGGCGATACCAACGATCCATTGGCCAGGGTGCACATGTGCGGATACATTAGTACCTCGGCCTCGTCATATGGCACGTATTCCGGCATGTGCTGATTTGGGAAGTACACGTGAAAGGAGA…	-1.9217	0.74895	-0.74549	0.36736	0.19482	0.05298
60	chif	CG5813	DNA replication	0	ACAGATACTCGTGAACAAAGA	ACTTCCTCCTCCTTCTTAACT	506	ACTTCCTCCTCCTTCTTAACTTCTTTCTTGGGCGCGGGCTTCTGATCTTCCAGCTTGATCTGCTCTCCCTTATCCTGCTTTACTTCGCTTGCCTCGCGGCATAATGCACAACTGTGTGCTGGCAATGTTTTGGCCATGGGTATGGGACCCATTTCATAGGGCAGTTTCCTATAATTAGTGCTACCATAATACGTGTAATAGTTCTCTTCACCCGCATCCTGTCGCAGAAAAACTCTATTCCAAAGCTCCCCACTTGGCAACGATTCGAAGGTATACTGCATTTCCCGAAGTCTTTCGCTTTTACTGCAATCAAAGAATAAATCTATCGCTGGTGGCACTGCCTTCGTTTGTTTAACTTTATTTTTCGTGGGACTTGACGGTTTCTGGATCTTAGTGCGG…	-1.9199	0.25848	-0.63652	0.070615	0.78091	0.1726
61	CG9287	CG9287	enzymatic	0	GGCCGCTTAACTAGGCTCTT	GGCCGCTTAACTAGGCTCTT	401	GGCCGCTTAACTAGGCTCTTGCGCCCGCCGAGTTTCGGATTTTGCAACCTTCTTGCATTCGATTTGGCCAGCTGTTTTCGACGTTTGTTTAGAGCTCGCTTTCGGCTGCGGCTTCGCAAATAGTATACTTCGCGGATCAGACTGTGCCCCTGTTCCTCATCGCTCAACGTGGCGGAGAACTCCGTGAAGTAGTTACCCCCAATTGTCATCGTATCGTCGATCCTCATGTATGGCCCGTAGAGCGTGGTCATCGGCGGCCAGTAGCCGACGCGAGCGGATCCCAACGGATTACCACTGATCACAAAGTTTGTCCAAAGCTCCACCATCCGGTGAGCCATCGACTGATCCGGGCGACTGAGACGAGTCACGTGCTCGGGGTAGGGAAACAGGTAGAGGGCC…	-1.9123	0.30872	-0.99063	0.26931	0.62032	0.015931
62	CG18304	CG18304	cytoskeleton	0	CTGGCCAAGGAGAACAAAC	CACCTTGTCCTCCAAGTCC	498	CACCTTGTCCTCCAAGTCCTTCAGCTTGGAGTTTAGCTTCTTGGCTTCCTCATCGCCGCGTTTCAGTTTTTGCTCCAACTCGCTGACCTTGCTGCTTGATCCGTTCAGGAGTTTCAATCGCTGGACATCGCCTTCGGCGAGGGAAAGCTTTTGCTTACACTTCCGCAAATCCTCCTCCAGCGCTCCCTTGGCCGATTGCAGGGCTTTCAGCTGATCGGTCCCGCTGGAGCTGAGCATGACGCGCATTTCGCTGATCTCGTCCTCCAGCTCCTCCACCCATTTCTTGAGATGGCTCTTGGGCGTCAGGTCGTTTACCCTCTTGGCGGTGCGCGGTGGCAGCTTGTCCTCCGCCTCAAGCTGCATCCGTTTGAGCCGGGCCGTCAGCTCGTCCCTTTCCCG…	-1.9086	0.081845	-2.1732	0.18846	-0.035265	0.10925
63	CG11107	CG11107	RNA processing	0	CGTGGACTTCGCAGTATC	TTTCCTCGCACATGTGTATC	515	CGTGGACTTCGCAGTATCCAAGGGGCGCAAGGGAGTCTCCTGCACACAGCCACGTCGAGTTGCCGCCATGTCCGTGGCCCAGCGCGTTTCGGAGGAGATGGACGTAAAACTGGGCGAAGAGGTCGGCTACTCCATCCGTTTCGAGGACTGCTCCACGGCCAAGACGCTGCTCAAGTACATGACCGATGGTATGTTGTTGCGCGAGGCCATGTCTGATCCCATGCTGGACCAGTACCAGGTCATTCTGCTTGACGAGGCTCACGAGCGGACCTTGGCCACTGACATTCTAATGGGCGTGCTCAAGGAGGTCATTCGTCAGCGCAGCGACCTTAAGCTGGTGGTCATGTCCGCCACACTGGACGCCGGCAAGTTCCAGCAGTATTTCGACAACGCACCGCT…	-1.9047	0.5876	0.94443	0.39005	2.8309	0.41258
64	CG40175	CG40175	unknown	0	TGACAAGCCCAGGTCTATTT	AGCTGTGCGCTGTACTG	133	AGCTGTGCGCTGTACTGTGGCTTTGGATGGGGTAGCACAGTCGTCGGAAATCTGCGCAGGCGTTCTCACCGAAATGCTTGGGATTCTTGGACTCTTGGGCCCTTGTGGTGAAAAAATAGACCTGGGCTTGTCA	-1.9012	0.3226	0.39701	0.3503	1.9226	0.1097
65	CG11560	CG11560	unknown	0	GCTGCAAGCGTGTGATG	GACACTTTCCGTTGGCTTG	581	GCTGCAAGCGTGTGATGCAGAGCACCGGCGGCACCACCTCCAATCTGCGCATCCACAAGTGCCACGTACGGTATATCAAGCAGAACGGCCATCTCACCGACGGCAGTCACTCCTACGACCATGATCCCGCGCCACCAGCTAGCCAACCGTCGCCGCGCGTCCAGAAACCGAAGACCAGGCGGCCGACATCCTATTCTACGCAGTGTGAGCAGTTCTATGAGGTCACCATGGATCCGGAGACCCAGTACAGCGATCTGGATGATGAGATTGAGGCTTCTTTGGAGGAGGAGCAGACTGTAAGTACTGCACTTTTATACCCATACAAGTCAAGCTGAAACTACATAATTTAGATTATCCTGCAGCTGAAATCAAAACGTGAATTGGAATCCTCCCACTCCA…	-1.8968	0.35883	-1.7438	1.039	-0.22878	0.88055
66	CG11329	CG11329	unknown	0	AACCACAAGACTACAAAGCC	TACTGGATGTTGCAGGACC	515	TACTGGATGTTGCAGGACCCGCAGCGAATGTCCCACAACACCAGGCACTTGCACAGCGTGCAGTTTTTTATGTTATCGGCGTGGTTCGAGCTCAAATAGAAACTGAGCTCGACGAGGCTACGTGGACCTAGGTAGATTCTGTCGGTCACCTCCATGAAGTAGCCCATTTGGATCCACTTCTGGAGCAGCTCCTGCATGCGGCTCTTCTTCAACGGCTTCGAGCTGGCCTGTAGGACGATATCATTGTAGGCGTCATTCCAGGCGATGTGGCAGTCCTCCTCGGAGGCGATCTTGTCCAGCAGTTTCGAAAAGTACTGACACTCCTCGGCAGTGAGCCCGGTGTTGGCCACGCTGTCCGGCGTAGCGTCCGTCTTGGCGTAAACCAGGTACTCCTCGGCC…	-1.8891	0.52962	-1.1557	0.43769	0.33846	0.1713
67	CSN7	CG2038	ubiquitin	0	TTAAAGACGGTCCGGACTC	CGTAGATGGCCTCTATGATG	249	TTAAAGACGGTCCGGACTCCAAGCACTTCGAGACCCTGAACCTATTCGCATACGGCACATACAAGGAATACCGTGCACAGCCGGAAAAGTTCATCGAGCTGACTCCTGCCATGCAGAAGAAGCTGCAGCACCTGACTATCGTCTCGCTGGCCATTAAAGCAAAGAGCATTCCCTATGCCCTGCTGCTCAGCGAACTGGAGATCGACAACGTCCGCCACTTGGAGGATATCATCATAGAGGCCATCTACG	-1.8696	0.13281	0.28478	0.19416	1.6425	0.062439
68	CG4455	CG4455	unknown	0	GCCAGCTGCTTGGTTTTC	GCCAACGTATGATGGTGTTT	335	GCCAGCTGCTTGGTTTTCAGTGCGAGTGCAGCGCGGAACAATCGAAGGGGTTACAAGGCCACGGAACCGCCCACCACCACCCAGCCCCCGCAGACGGCCAAGGAGTATCTGGATAGTCGACCCGGAATCTCCACATTCGGCATCATCGCCATCATCTTCACCGTAATCGTTCTCTGCCTCGTCTTCTACTACGGCATCATTTGCTACCCCTTACTCTGTCGCGATGACAAGAAATATCGGTTTATGGACGTATCTTCAACCATTACTGCCGCCACATCGCGCTCCATTCAATCCATAGAGAACTATCCCGACCAGAAACACCATCATACGTTGGC	-1.8685	0.10943	-0.69796	0.082379	0.69244	0.093663
69	CG10289	CG10289	unknown	0	CTGCACACAGAAATGGAGAA	TGTGATTGCATTTCAGAAGG	506	TGTGATTGCATTTCAGAAGGCGGAGGGCTCGGAACGGTCTTGGTCTTGTCGAGATCATTGAGCGTTGCCTCCGATTCTTGCTGATCTGTTGGAGATTCACCATCCACCTCACTATTTTTCACTTCATTATCCTGGGCTTTGGGTTCGGCGTCCTCAGAAGCTGTTGCTTCAGCTGCGGCTTCCACTTGGCTCATATGTTCTTCATGCTCTTGGTTTTCTTCTGCGGCTGTCTGTCGCTCATCGGGCGTCTGGGCAGCCACTTCCTGCGCAGCTGCCACTTCGATTTCGATGTCGCCCCCTTCCTCATCCTTGCCACCTTCCGCGCGCTTCGCATCGTTAAGAGCGTTCTTCATCTCGACTTCGGACTCCTCCGTGCCCACCTTCAAAAAGGCATTGATC…	-1.865	0.19543	-0.31136	1.34	1.2186	1.2146
70	Rat1	CG10354	RNA processing	0	TTATACAAGAAGTGCGTTTACA	CAGCCCTGATAGTAGTACTTAA	506	TTATACAAGAAGTGCGTTTACAAGACAAGGGGCTATCTCACCGACTCGGGAGATGTAAATCTTGACCGGGTGCAGCTGATTATGACCGACTTGGGCAATGCCGAGGACCAGATCTTCAAGAGCCGACAGCGACGCGAGGAGCAGTTCAAGGCCAGGGACAAGGCGCGCAAGAGGCAGGAAAGGAATCAGGACCACGGATCCTTGAATCAGTCTGCTTTTGGCGCCAGCGCCGTGGGTCCAAACAGCCAGCAAAGGAGCGTCGGCAACTACAAGGAGGAGGCCGCGGCACTTCGTAATAGAAAACGGACGAGTGACATGGCCAATTTGGATGACGAAGATGAGGAGGAGAATAACGACGAGGTGCGATTGTGGGAGGATGGCTTCAAGGACCGCTACTAC…	-1.8632	0.12885	-1.5473	0.32289	0.003353	0.24878
71	ncd	CG7831	cytoskeleton	0	AGCATGCTGCTCTAAGCA	CCGTGCGCGGTATGAC	498	CCGTGCGCGGTATGACGCCCACACTCTCCGGCACTCCGTCCATTGTGTAGGTCTTGCCACTGCCCGTCTGTCCGTAGGCAAAGATGCAGATATTGTAGCCATCCAGGGCCGACTGGATGAGCGGCGAGACCATCTCGAAGATGTCCGACTGCGAGGAGAGCGGGTGGAAGACCTGGTCGAATGAGAAGATCTGCTGGCCCATCTTGCTTTTGGCCTGTGCGTCAATGCTCTGCAGCTCCACGGTGGACTCGTCGTGATAGGTCCAGGTGCAACACATACGGTTCTCCTCGGACTCCAGCGGCGGTCGTATTCGACAGAAGACCCGGATGTTGCCGCGCAGGTCCATGACCGTGTTGTGCAGCTCTTTGCGCTCCATGTTCGACTGGAAGAGCTGCTCTT…	-1.8523	0.042143	0.13994	0.023778	1.3849	0.035588
72	Tsp42Eg	CG12142	unknown	0	CGTTGTTATTCTGATTGTCTTG	GAGGCTGGCAATCTGACT	166	CGTTGTTATTCTGATTGTCTTGGTCATACTGGAAGTTCTAGCAGTTGGGTTCCTGTGGGTTTTCCAAACCTCGCTGCTGATTAACGTGGACAAAACGTTCGATAAACTGTGGAATGACCAGCCGGTGCCAATCAAGCCTGGCAACCAGAGTCAGATTGCCAGCCTC	-1.8346	0.31155	-1.4046	0.31355	0.28738	0.38353
73	CG6931	CG6931	unknown	0	TGTGTATGCTGTACGAATCTA	GATTTTGTTTGGTGCTGGTAG	354	TGTGTATGCTGTACGAATCTACCAGTTCCAACAATCCCAAGTTCTATCTGCTAGAGCTGAGCACCCTGAGCTGGCAGTTTTTGGCGGACACCTTTAGTGAATACCTTCGGATGGCCATCGCGCACTTGGGACTGCCGTACTGGGAGCTGTGCTTCTCCACCTGTGGCCTGCCCTCTTGGACAGAGCAGCTGTTTCTTTTGCTAGCACCTCATCTTCTCGAGGAGCACGAGCCACGACGTGGACGAGTACTGAATCCCGCTTGCGAGCATCCGTACAATATCATTGATCCGAACATTTTTCGGGGTAAACCAAAAAGCGTGGCAAAAGCAACGGCTACCAGCACCAAACAAAATC	-1.8165	0.078975	-0.84987	1.163	0.50257	1.0223
74	CG40006	CG40006	receptor activity	0	TTGGACTTATTGATGTTACTGAC	TGAATGACAAAGGTTGATGAGT	148	TTGGACTTATTGATGTTACTGACTGCTATTACGGATTCCCAATCTCCTTAAGTTTTCCCCACTTCATGAACGGTGACGTGGGGCTCCAACAAAACGTCACCGGCATAAGTCCAGATCCGGATAAACACTCATCAACCTTTGTCATTCA	-1.8049	0.29204	-0.99709	0.14496	0.7765	0.24202
B. Initial screening data for dsRNA with z-scores of normalized signal (NDecn > m3-luc / m3-luc) ≥ 1.8
	gene	CG #	GO term	Potential Off-Targets	"R" Primer	"S" Primer	Amplicon Length	Sequence	NDecn > m3-luc / m3-luc (z-score)	error (s.d.)	NDecn > m3-luc / con-luc (z-score)	error (s.d.)	m3-luc / con-luc (z-score)	error (s.d.)
1	Sin3A	CG8815	chromatin	0	GAAATAATCATCATGTACAAAAGTAC	AACCATCTCAGCAGGTCG	514	AACCATCTCAGCAGGTCGGGGAACTTCATCAAGAACGGTGATACCAGACCAAGAAGTTCCGTTTTGGAGACAATTTCCTGGTTAAAAAGGGTCAGGCATCGCAGGAAGTTGTCGTAGACCTCTGGACTTCTCAACGCCTTTCGCACCTTGTCAAAGAACGCGGCGTCGGAGATGGTGCACTTGCTCGATGCTTCGGAAAAGCTGACATCACGACAATAAGGCTTCGGTCGCTTAGCAGGCGGCGCTCCACTAGCATAGTGTCCGACTAAACTGTCATCACCCGGCCTCCTCGTAGCTGAACCAGAGTTATGCTGTCCATGTGGACCAGAGGGCAATGGTGGCGTGGCGTAACTAATTCCCGGTGAACTGCGGTCGAGCGAATTGTCCGAAATGTGCGGC…	4.1462	0.13725	1.9354	0.10282	-1.9489	0.11609
2	CG10333	CG10333	RNA processing	0	CCCAGAGCAAATTCTATGGA	ATTTGCTGGGCCAATTCAC	508	CCCAGAGCAAATTCTATGGAGATCTGCTGGAAAAAAGGCGAACCGAGGCGGAGAAGGAACAGGAGAAAGTGCGACTAAAGAAGATGAAGCGCAAGGAGGACAAGCAGAAGTGGGACGATCGACATTGGTCCGAGAAGGAAAATGATGAAATGACTGAACGCGATTGGCGTATCTTCAGGGAGGACTACAATGTTACAATTAAGGGTGGGAGAATTCCCAATCCCATCCGAAGTTGGAATGAGTCCGGATTTCCCAAGGAGATCATCGACATTATCGACAAAGTGGGCTACAAGGAACCAACGCCCATTCAGAGGCAAGCTATACCCATTGGTTTGCAGAACAGGGATATTATTGGCGTCGCTGAGACCGGTTCCGGTAAAACATTGGCATTCCTCATAC…	4.0599	0.052938	2.1659	0.11138	-1.3792	0.08201
3	CG11006	CG11006	unknown	0	AGTGCTGCCACAATCTACT	GCATGTTTTGTCCACTGTTATT	502	AGTGCTGCCACAATCTACTACGAATCTATGCCAGCCTCCGCCTCCACAGGCGTTCTATCATTGACTACGACAACAGTGACGCAGAGCACCCAGGCGCAGGCACAATTGGTTAGCAGCGCCGGTGGCAGCTTGTCGGTATCTTCGTTACCCTTTGCAAGTCACGCGACTGCCGGAGCGGGATCAGGTGGCGGCGGATCGCAGGCTACTTTTACGGTGTTGCCGTCGGGGGCTGGTGGAACAGCCACCCGAACCATTGGCCACCAGCAATTGATAATACCAGCAGGACCAAATAGTGCGCCGCCGCAGCACATGGTTATTCCGCTGCATACGTCCGTTAAGGTGACCACGGGAGCGGGCAATCCGCAACAAGCAACTGCAAGTGGAGCACTGGTGTCCAGC…	3.7391	0.33604	1.6747	0.10497	-2.5246	0.30426
4	CG14220	CG14220	chromatin	0	CACCAACGAGACCAAGGTTA	ACGTCTCTTGACCGAGGAAA	135	ACGTCTCTTGACCGAGGAAACGGGGCGGGCGTGATGTGGAGACGCCCGGCCCGACGGCGGAGCTATCGGCGCTTTATCGAGATCTTGCCCTTGGCCAGATGGGACATGTTGATCTTAACCTTGGTCTCGTTGGTG	3.4775	0.032955	2.4118	0.037477	-1.733	0.020868
5	CG32119	CG32119	unknown	0	CGGCGCAACAACTGTCT	CTGACCGACGATAAGATAGT	508	CTGACCGACGATAAGATAGTCTTCGTTTTGGGGGAAGCTGCAACATCGGCTCTGGAGAAGGTGGTGTCGGAGCTGGATGCAACACACCAGCACAGTCAGGGCCACCACGTTGGTTGCCCGGACAAGTTAATCGCGTTCGATCACCCTCATCCTCATCCAAACGGCCGAATTCGCAGTACAACTCGTCCAACTTTCGCTGCAGACAATTGCGTAGATTGTTCTGCCGGCACAGTATCTCCTCCAGCTCCCGAATCCTTTGACCCTGTGTCTTAATGACCTTTGTGAGTTCACGCCGCACCTGCTGCTCGCACTCGCACCCGCATGGCGGTTGGGTGAAGTAGTCCGTATGGGATTTCGGACAGCATTCTGGATAACAGCCGGGTTCGTCCTGTGGCAAGC…	3.1106	0.21284	0.53687	0.48775	-2.7791	0.4808
6	CG14593	CG14593	receptor activity	0	CTAAACTCGTGCGTCAACC	CTCCAAGTCCGGAGGATC	373	CTAAACTCGTGCGTCAACCCCGTGGCCCTCTACTGCGTGTCCGGGGTGTTTCGGCAGCACTTTAATCGCTACCTCTGCTGCATCTGCGTCAAGCGGCAGCCGCACCTGCGGCAGCACTCAACGGCCACTGGAATGATGGACAATACCAGTGTGATGTCCATGCGCCGCTCCACGTACGTGGGTGGAACCGCTGGCAATCTGCGGGCCTCGCTGCACCGGAACAGCAATCACGGAGTTGGTGGAGCTGGAGGTGGAGTAGGAGGAGGAGTAGGGTCAGGTCGTGTGGGCAGCTTTCATCGGCAGGACTCGATGCCCCTGCAGCACGGAAATGCCCACGGAGGTGGTGCGGGCGGGGGATCCTCCGGACTTGGAG	2.8904	0.70447	1.6575	0.12132	-0.61466	0.5655
7	Tsc1	CG6147	kinase	0	CAGCCTGCCAGAAATTAACT	CCAGTCCTTCCACCGTCT	506	CAGCCTGCCAGAAATTAACTCCGATTTATCCCTTGTTGGTGGTTCCGTCTATCCATCTGTCACGCAGGAGGTCGCTGCAGTTTGTGGCGAGTGCAACGAGACGGATAGGAACCTCTGCAGTGTGGGTGGACTTCATATGCCCACCAGCCGATCCATGCACCAGCTGGCAAAGAAGCGCCGCAATCGTATGGCAAGCTACAGTGGAAATGGTTCCTGTGCGGACAGCAGAAGTTCGGCGGCAAAGAAGGCAAGTTGGAGTACTGAGGCAGAGAACCCAATGCGACGAACCAAATCCTGCTCGGCCCTTTCCGGAATGCGGCAGCAGCATCTGGAGGAGAATGATGACGAGGCCGATTGTTCGAGCCAAAGACAAAGAGGGGAGAATGGAAATACGCAAAA…	2.8669	0.23614	0.79676	0.24327	-1.6425	0.17488
8	CG1814	CG1814	phosphatase	0	CCAACTCCAAAATGGTGCAA	CGAGTACGGGCTATTGGT	284	CCAACTCCAAAATGGTGCAATTGGCCGACCTGTTTTCTGTACCTGAAATGTGCCTGCTGTGCAATGTAATCGAATATTTTGAACGCAATCGAATCGACTACAATCCAGAGATTGTTTTCCATGACACCAGGACCGCCATGGGCTCCTGCCATCCCATTATGCACGGCAAGGTGATGCGGAACACTGAGAAGTACATAGAACGAAACCCGAAGCTGGTCAAGTTCTTCGAGAAGCTGCAGCAGGCGGGCAAGAATCTCTTTCTAGTCACCAATAGCCCGTACTCG	2.5092	0.35053	1.9988	0.39914	-0.41359	0.19873
9	CG14542	CG14542	protein transport	0	AGATTATCGCGGATATCAAGA	CACAGCCTGTGCTTTCTG	545	AGATTATCGCGGATATCAAGAAGATGGCCAAGGAGGGTCAAATGGATGCCGTGAAGATCATGGCCAAGGATCTGGTGCGCACGCGGCGGTATGCCAAGAAGTTCATGCTGATGAAGGCAAACATCCAGGCGGTGTCCCTCAAAATTCAGACGCTCAAGTCGCAGAACACAATGGCACAGGCCATGAAAGGTAAACATTGGCTATTTGGCTGATTCACCCGCTTATCAAGCAATTATGCTTATCTTCCAGGTGTCACGAAGGCCATGCAGAACATGAACCGCCAGCTGAATCTCCCGCAAATCCAGAAGATCCTGCAGGACTTCGAGAAACAGTCGGAAATGATGGACATGAAGGAGGAGATGATCAACGATGCCATCGATGACGCCATGGAGGACGAGG…	2.4645	0.39115	-4.2351	0.45142	-5.0609	0.22082
10	Adh	CG3481	metabolic	0	ACCTGGTGATCCTCGACC	AGGGAGCTGGTGAAGTTG	400	ACCTGGTGATCCTCGACCGCATTGAGAACCCGGCTGCCATTGCCGAGCTGAAGGCAATCAATCCAAAGGTGACCGTCACCTTCTACCCCTATGATGTGACCGTGCCCATTGCCGAGACCACCAAGCTGCTGAAGACCATCTTCGCCCAGCTGAAGACCGTCGATGTCCTGATCAACGGAGCTGGTATCCTGGACGATCACCAGATCGAGCGCACCATTGCCGTCAACTACACTGGCCTGGTCAACACCACGACGGCCATTCTGGACTTCTGGGACAAGCGCAAGGGCGGTCCCGGTGGTATCATCTGCAACATTGGATCCGTCACTGGATTCAATGCCATCTACCAGGTGCCCGTCTACTCCGGCACCAAGGCCGCCGTGGTCAACTTCACCAGCTCCCT	2.4424	0.40482	1.529	0.15093	-0.38004	0.24932
11	Bap170	CG3274	chromatin	0	TAGGATGCGAGCTCAGC	GCCCGCTGGCGTCTT	497	TAGGATGCGAGCTCAGCCGCTAGCCATGCAACAGAGACCCACCCCCAGCATTGTTCCTGTTAAAAAGGACACGCCAATATTGCCCAAGCAACCATTTAGTGATCCTGTTCAAACGGAAGTGGCGTCTGAGGAAAGCGTTTCTTCTGCAGTCACGCCACCCCCAAGCTCCTCGCTCATCAAAAGCTTGTTGGCCAACAAGGTAACTGAACGCCAACAGAAGCAGAAGGCCCAAGCTCAGACGCCGCAGCCGCCAGCCCTTGTGGCTACCACGGCATCGGGCACAAATGCTACCCAGCCCATCAAGGTAACCTCAACAGCTATAAGCGCCTTCGTGAACAACCCGCTAATGCAGCACACACCGGTGAAGGTGGGTCAGACTACCATTAAGCCGTTGCACCC…	2.4234	0.44365	0.85176	0.30316	-1.4375	0.5333
12	Cdk9	CG5179	transcription factor	0	CCTGCACCGAGACATGAA	GTCCAGAAGAAGTCGTGATT	516	GTCCAGAAGAAGTCGTGATTCAGAGCTGTGTCCGCATCGATGCGTTTCTTGGGATCAAGGGTCAGCAATTTGTCCAATAGATCACAGCCGGTTTGATCCTTGACATACGGACGCAGGCGCTCCTTGACTCGACGCTTCTGGTTCTTTGGCAGCTCGATGGATTTGTACAGCTCCAGCTCCTCCACTCCCGGCCACACGTCCGGCGTAAAGGAGCCGCATAGCTGCGAGATAAAGGTTAGCTGCTGCTGCTCCGTATTGCCTTGCATGATGGGCGAGCGTGTCCACATCTCGGCCATTATGCAGCCGGCTCCCCACATGTCCACGGGTGGACCATAGTTGCGGTCACCAAGTAGCAGCTCAGGCGGCCGGTACCACAAGGTTACTACGCGATTGGTATAG…	2.3843	0.57023	-0.35115	0.39993	-1.8009	0.19226
13	CG10417	CG10417	phosphatase	0	AAGCTACTAATAAAGCTGTAATG	TCACCGTCGTCATCATTTTC	508	TCACCGTCGTCATCATTTTCAGTGCAGTCAGAGCTTTCTGCGGATGAAGT	2.3455	0.76918	3.112	0.49242	1.0202	0.63447
14	Ugt37b1	CG9481	metabolic	0	GGCGACGATCCCACTCT	TCACCGAAAACTGGTAGGG	494	GGCGACGATCCCACTCTGCCCAGCTATGAGGACTTGCACAAAAATATATCGCTAATCTTCTTTGCCTCGCATGGGATTAGCGAAGGACCCATCCGTCCCAATGTGCCAGCTGTAATTGAGATCGGAGGAATACAAGTCAAGGAGCAACCCGAAAGGCTGCCACAAAACATGGAACAGTTCCTGAGCGAAGCGCCAAACGGAGCTATTCTACTCAGCCTGGGATCCAACCTAAAGGAGGACCATTTGAAGTCCAGCACGGTGCAGAAAATGTTTAATGTGCTCTCTAAGCTGCAGCAGAAGGTGATTTGGAAGTGGGACGACCTGGATAATATACCGGGAGAGTCCGAAAACATACTCTACTCCAAATGGGTGCCCCAGGTCGACGTCCTGGCACATCCG…	2.3422	0.4292	-0.12678	0.13345	-1.2654	0.16218
15	CG9669	CG9669	unknown	0	GACGTAATGCAGCGCTAC	CGTAAATACCGACGGTTAGA	229	CGTAAATACCGACGGTTAGAAGCAGGAAAACAATGCCGAATCCCAGGAAAATGGAGGCGCACAGGCTAATCAGCAGTTCCTTTATCAAGGTGCTTTCCTTAGAGCTCTTTCGAGACACCACAAAGATGAAGAACCAGGCGGTGAAGAAGGTTCCGATGACCAAAAGCACGGTGGCGAGGTGGGGAAAAACGGCCGGGTTCACGGGCGATACGTAGCGCTGCATTACGTC	2.3375	0.11968	1.9862	0.33216	-0.56078	0.23792
16	Ddr	CG33531	receptor activity	0	TCGTGCCGCAGGAACA	TCGTGCCGCAGGAACA	230	TGGCAGATGCACCTATGACAATGATGTGTGGGCACTTGCCCCCAGCCATGGAACTACTGGGCTCCCAGCACTTGACGGCAGGGCTCTCCTACTCCCAATCCCAATCCGACTGCCAATCCCACTCCCCATCGCTGTACGACTGGTACGCCGGGCTGTTGGTGTCGCTCTTGATGAGTTTGATGTTTTGCGTCCTGGCTGTGACAGGACATGCAGATGTTCCTGCGGCACGA	2.3296	0.2999	-0.69801	0.20077	-1.8282	0.17501
17	CG31488	CG31488	unknown	0	ATACAAAGCATTTTCGACACTT	CGGAAGAAAAGCGATAAAGT	514	ATACAAAGCATTTTCGACACTTGTCGAGCGGGAAAAACTTTCGCCTTGTGAAGCAGCTGTTTCGGAACTTTATAGAACTTTTAATAGACCCACCCAATATATACAAGAAACGAAACTAAGGAGGTCCGATCGGCATTTTACCTGCAGTGGCCTGAGCGACATTTCCCGTCGAACTGAAACCTCCGGAAAATGGATGAGTTGGGGGGAAGAGAAGGAACTGGAGTTCGGTTATTTGCGATACTTTTTCCGCTTTGTCGAGGACCGCAGTTTGCGCTTTTCGAGGATTATCGTGGACAGTAGCTCTATGGGCGTTATGGGGCACATGTTCGCTCGATGCGGCCGGTGGGGTGGGGTGACGTGGAGGGGGGCGAGAAAGGACTCAGATCCATTGGCCGTGTC…	2.3285	0.25451	1.5069	0.48662	-0.50611	0.42557
18	CG6463	CG6463	metabolic	1	GGACATCACTGCCCTGGA	TAAACCTTGGGCTCCATGAT	186	TAAACCTTGGGCTCCATGATCTGGGCTGGTGGCCAGTCCCACTGCTTGGCAGGCGCGGCTTGGACCAACTTCTCCCAGGGCTTCCAGCCGAGCATTTTGCGCGCAAGGATCAGCTCGTTCTCGGCCTGGACAATTAGCTCCTCCACTTGACCGCAACCGACGGCCTTTTCCAGGGCAGTGATGTCC	2.2877	0.19568	0.93926	0.40176	-1.1887	0.26219
19	CG10960	CG10960	metabolic	0	GCCGCCGGTACCGTC	AAGTAGGTGGGCGATTCC	515	AAGTAGGTGGGCGATTCCGGCATGAAAAAGAAGATGGCGCCAAAGATGAGGGGCAGAATGCCGCAAATGATGCTCAACCAGAATATTTTCACACCAGCTCCGACGGCATAGACGAACAGGATACCAATGGTTATCATCAACTGGAAGAAGCTGCCCAGCGTTCCGCGAATCTCCTTCTGAGCAATCTCACCCGTGTACATGGGAGCGGTCACACAGAAAGCTCCACCGGCGATACCGAGGATGAAGCGCGAGGCATACAGCATACTGACATTGACCGCCCAGATGAGCATGGTCCAACCGAGAATGAAGGGCAGCACCAGAAACAGCATGGTCCACTTTCGGCCAATCATGTTGATCAGGAAGCCAATGGGAATGCACACACAGGCGGCACCCAGGGTC…	2.2485	0.25164	1.572	0.3808	-1.242	0.20155
20	RpS17	CG3922	translation	0	GCCGCCTGCGTCACT	TAGTTGCGACGACCAAAGT	220	TAGTTGCGACGACCAAAGTTGTTGGTGTTGGGCTGGGTGAGCTGCAGGCCACGGATGTTGTGGAAGTCCAGAAGCTTCAACATCTCCTTGGTGTCGGCGTCGACCTCGATGATGTCCTGCTCCAGAGCGGAGACGGCCGGGACGTAGTTGTCACGACGCTCACGCTCCTCCTCCTGCAACTTGATGGAGATACCACGCACCTGGGAGTGACGCAGGCGGC	2.2297	0.24835	-0.16425	0.44088	-1.8117	0.217
21	Atg1	CG10967	kinase	0	GCCGGTGGCCATCAAGT	GTAGCATTTTGGCCAAGAGA	392	GTAGCATTTTGGCCAAGAGAAGGAGCTTCAAAGGGGGCAGTGGGTAGTTTTGGGGGAGGGACATGACGTGGAACTGGTCGACGTGCACTTTACTTTGCGATTCCCCCTCTCTTACGATATCAGGTGGAATGAATCACACACGTTTTAGCCATAAAAGCATTAAATATTTATAAAGTTCTCGCTTCGCTATGCGGATATTTAAATGCTTTTTCGAGCCCAAACTCACCTCCATGACCAGGCTGACGCAATCCTGGGACTCCTTGCAGTCCAGCAGAGCCACCACATTCTCATGGTGCAGCTCGGTGAGCTCCTTCAGGATCTTGATCTCCTTGCCGAGCAGATTCTGCGTCTTCAGTTGTCCCTTCTTCGTGATGCACTTGATGGCCACCGGC	2.1979	0.24666	-0.24466	0.5873	-2.0978	0.36388
22	CG10960	CG10960	metabolic	0	GCCGCCGGTACCGTC	AAGTAGGTGGGCGATTCC	515	AAGTAGGTGGGCGATTCCGGCATGAAAAAGAAGATGGCGCCAAAGATGAGGGGCAGAATGCCGCAAATGATGCTCAACCAGAATATTTTCACACCAGCTCCGACGGCATAGACGAACAGGATACCAATGGTTATCATCAACTGGAAGAAGCTGCCCAGCGTTCCGCGAATCTCCTTCTGAGCAATCTCACCCGTGTACATGGGAGCGGTCACACAGAAAGCTCCACCGGCGATACCGAGGATGAAGCGCGAGGCATACAGCATACTGACATTGACCGCCCAGATGAGCATGGTCCAACCGAGAATGAAGGGCAGCACCAGAAACAGCATGGTCCACTTTCGGCCAATCATGTTGATCAGGAAGCCAATGGGAATGCACACACAGGCGGCACCCAGGGTC…	2.1939	0.29251	-0.21872	0.28053	-1.705	0.29605
23	CG3702	CG3702	unknown	0	CGTAGACGGCGGTAAGA	AATCTTCCACACCTCGATTC	517	AATCTTCCACACCTCGATTCCCAGTCCCACGAAACAGGAGATGCGAATCATGAAGTTGGTCTCGTTGTCCAGCACGTACAGCAGGATGATTAGTGACTGGAAGACACCGAAGAACACCGATCGTACAGACAGTCCTTCGAGCGACTTGCGATTGTTCCAGAACTGAATGTCGTTCTTGAAGGCCAGCAGTTCGAACACCGAATGCAGTATGGAAACGGCCACTGTGATGCCCAGCAGGTAGATATTGGTGTCCAGCAGAGTCTCCTTCAGCGAGTCCTGATCCTCGTCACTCTCCTCCGGCTGGCTGGCGGCCATCAGCTCACCGAGCATATTGCCAGCCCACTTGTTCTTCATCTGTTTGGCGGCATACAGCTGCCACTTGAACATGCCCAGCGGCTG…	2.1926	0.41879	1.9429	0.43662	-0.081363	0.51253
24	RpL19	CG2746	translation	1	CCGCAGGAGCAAGACAA	CATGTTCCAGGGTATTTCCTC	550	CCGCAGGAGCAAGACAAGAAGGAGCAGAATGCCAGAGAGAGCCTTAACCGCCTGCCTCGCCTAATGGACTTTCCAGAGATCGTGTGGCCATCGGCGCTTAACTCGTTAAAAAATTGGATCACCATACAGTTCATAATTCGACCCTACTTCGACAGCGAGTTTCAACTCAAGGACTTCATATACGGCGCCAAGCAAGCGCTGCAGGTGCGTCATGGTTTGTCTATCATGAAGTGTAATGATATTAATTCCCTCATAGGTAGTATCCTCAAAACTGATGGGCGGCGACTTAGACTCCCTGGACAATCTTGTCTCGCCCGAGGCGATCGCAGAGCTTAGACCGGTAATCCAAAAACTGTCAATGACGCAACGGAGGCAGCTAGAAATCAAGGAGAGCGACAT…	2.1791	0.32053	-0.26041	0.10703	-2.3743	0.29603
25	CG5885	CG5885	protein transport	0	GTCCTCTGGCTTCACCAAG	GCCCACGGAAAAGATGTAG	559	GCCCACGGAAAAGATGTAGTTGATGAACGGCGTCGAGTTCTTCAGGATAAAGAAGCTGATGAAAATGATAACGGCCAGGTAGATGGCGTTGTTGTAGAAGATGGAGAAGGTGGTGGCCTCGTAGTCGGCTACCTCGTTCTTCTTCCACAGGATGCGCTCGTCCTTTTCCTTGCGCGTGACCTTCTTGTCATCGCCCACCTGACGGTTGACCTCGCGGGTCACCGCCTCCTCCCGCCGTCCGGCGATCTTGTGCTTCAGCTGGAACTTGATGTTCTTGTAGGCGGTGGCCATCAGATAAGTACTAGCGGCCGTCACCAGGACGAACAGGATGGAGCTGGGCCACAAGTCCATGTTGTGGATGCGCCAGAAGAGCCCTGCAAGGAGCATACTCCATTCATT…	2.1707	0.14656	2.2104	0.13665	0.30716	0.090428
26	CG16941	CG16941	RNA processing	0	AGTCGGACGACGAGGG	TATCCGTACGACGCTCAG	507	TATCCGTACGACGCTCAGCCAGTTGCTTGAGACTCGCCTCGATGGCAGTGCCCGCGGCGAACACATTGTCTTGATTGATTTTCTCCACAGTATGCTTGTCTCGCTGTTCCACCCAGCGTGGATCCAATAGACCGATGCGCATGTGCTCCGAGACCTTGGAAGCCGGTATTTTCTCTCCTGTAATCGGCGAGATGAGATACTCATCCGTAGGCATTGGCGCCTGCTTCGGTTGCGTTGCCTTAGGATCGTATTTCTTGACCACCACTTTGTCGTGGGTGGGCGGCAGCATTGGCGCAACAGATGGCTGCAACTTAGTGGTTGGAGTGTCCTCATCACTAGAGGCTTCGTCCATGTCTTGCACCTGGGTGTTGTCTCTCTTGGGGCCAGTCGGCTGGCCAT…	2.1668	0.32662	0.25714	0.28197	-0.96935	0.14136
27	Sap47	CG8884	unknown	0	CATTCTCGACTCGTTCAACA	GCTCGAATCGCATCGTC	260	CATTCTCGACTCGTTCAACAAGGAACAGGAAGCTTTCATCAAGGGCCAGGGAGGCGTGGGCAATGGAGCAGCCCCCTGGATCGGACACGCCAACGAGGCCAAGATCAAGGAGGAAATCCTTGGCCTGTCGCAGGATCGCCGCAACTTCGTGCGCGCCCCGCCCGCCGGCGTGGACTTTGAGTTTAGCTACGACACCGCCTATCCTACGGCCATAGCCATTATGGCCGAAGACAAGGCGCTCGAGACGATGCGATTCGAGC	2.1331	0.25567	-1.1473	0.26169	-1.93	0.12277
28	CG5720	CG5720	unknown	0	GGCCGAAAAGCCAGTCAA	CTTGAGGGCTCCGGAATT	508	CTTGAGGGCTCCGGAATTGGGACTTGGCTCGTCGTGGGAGCTGATGTGCAAATCCAATTCATCCACGTTGGTCAGCAATTGCGGCACATACGTCTCGACGCCCTCAGTCATTAGGCTTGGCGTATATTCTTCCTCCACCACTTTGATCTCGGCGCGACGCTCGTTGGACCGCCGTTCACGCTTTCCATCCCTTTGTGTCACATTTACCACTAATTCCCGAGTGGTGCGCCGGAAGAGTTCGTTGCCTTGTGCACTTCTCTTTCTTCGTTTCCTCTCGCGATTCCGTTTACGAATCTGATCATTCTTATCCTCCGACTTGCGCTTGCCTAGAGAACTTATGATCTTGCCCACATCCTCGTCCTCCTTCTGTGTCGAAGTCTTGGCGAGGATTGTGGAACG…	2.1331	0.56463	0.25112	0.45341	-1.4755	0.39122
29	CG13773	CG13773	transcription factor	0	CGGTCAAGGAGCTGGAAA	GGAGCTTCGCCATTCTCT	508	GGAGCTTCGCCATTCTCTAGCAATAGTTCTCCCTCGATGTAAGGCATCAAGTTGCTGATATCGAAGTTTTTTATGCGGATCTTGATCTCCTGGTCCATGGCGATGTCCTCGCGACTTGCACTCTGGTTTGTGAAACGTATGGAGGTGTTGAAGACCCGGTAAATGACGGCGCTGACATGGTGCCTGGAGATGTGTCGCACCACGCCGCTCAGAATGGCGCCCGCCTTCGGTCGGAAGACATAAAAGTCCGCATTTATGACCAGATGCATGGTGGGATCGTCTGCGCGTAGACCCGCCGTTTGACCGAGCACCTTGATGTTCTTGATTCCGAGGACGATCCCGTCGAGCCCCGAGTCATAGAATCCCACCTTGGTACGGATAAGGAGCTCGTGGAGCGCG…	2.1204	0.70285	-0.27695	0.3824	-1.6256	0.43643
30	RpL6	CG11522	translation	0	AGCAAGGCCTCCTACCC	TGCAGGGCAAACATGTTCT	506	TGCAGGGCAAACATGTTCTGCAAGTACTTGGCGAAGAACTTGCCCTCGGGATGGGCCTTGATGACCTTCAGCAGGGCGGCGTCCACCTCCTTCTGGTCCTTCTTGCGCTGCTCGTTGGGCACGAAGCGCTCCTTCTTGGCCGCGAAGATGTCGGCCTCGCCGGTCTTCTTGTCCTTCTTAGCCTTCAGACGGCGGAAGTAGGCGTCGTTCAGGTGCTCGGGCACCTTGAAGGCACCGAGATCCACCTTCGAGGAGGTGCCGATCACGTAGCGCTGGGACACGCGACGCAGCGGGCACGAGTTGAGGGCGAAGGGTCCGGTGACCAGCAGGAGTCCGGAGGCCAAGACCTTCAACAGGACGACGCGCTTGCCCTGGTGGCGTCCGGCCAGCAGGATGAGC…	2.116	0.42481	-0.040967	0.47615	-1.4553	0.11697
31	CG7099	CG7099	transcription factor	0	GAAACTGGGATACCGCAAAT	GGCCAAGTCGCACAAGG	508	GAAACTGGGATACCGCAAATCGTTGAGCACGCAGAGAATTCTGCCGGCGCGTTTGAAGGTCCTAGTCTTCCAGCCAACGGTGGAGTTCGATCAGGCCGTTGAGCTTGACAATGGGACAGTTCCTGGTGATCACCTGGGTGCCGCTGGACTGAGCTCCCATTTGTTTGCCCACCAGTTCCGCCACTGGTCGTGGGTGCAGCGTCAGAATGGTGGTAAGTCGAATGCAGCAAGGGAAAAGGCCAAGAGGACAGTCCGGAAGCGGGCAGTAATTACGCGCCTGAAGATTGGACCCCGACTAGCGGTGCGTAAAGCACGCGAGCTATCTACCGGCAAAACTTTAAAGAAGTCATCCGGCCCTCGAGACGATATTGATCGGGATGCCCTGCGGAATATGCGAAC…	2.111	0.3612	1.9554	0.31009	0.21641	0.2839
32	CG16801	CG16801	transcription factor	0	TTCATGTCGCCCAATCTGTA	GAACTATCGCCTTGAGGCAC	529	TTCATGTCGCCCAATCTGTACACCCATCAACACGAAACAGTTTACGAGACAAGTGCCCGGCTGCTCTTCATGGCCGTCAAGTGGGCCAAGAACCTGCCCAGCTTTGCAAGACTTTCCTTTCGGGATCAGGTGAGATTAATATAAAAACCGATCAATAGCAGCCAGGGTCATTTACTCAAAACATAACGAAATATCCCCTGTGTGCAGGTAATTTTGCTGGAGGAGTCCTGGTCGGAGCTGTTCCTGCTGAACGCAATCCAATGGTGCATTCCCCTGGATCCCACCGGCTGCGCCCTCTTCTCGGTGGCGGAGCACTGCAATAATCTAGAGAACAATGCCAATGGCGACACTTGCATAACAAAGGAGGAGGTAAGTCTACACAGGACTCCGTCTAATATG…	2.1054	0.21321	0.51867	0.28387	-1.1816	0.30693
33	Jon65Aii	CG6580	proteolysis	0	GGCGGTGGCTGGTACTG	GGTGAACTGCGGCTGTT	132	GGCGGTGGCTGGTACTGCGGAGGCTCCATCATTGGCCACGAATGGGTACTCACTGCGGCTCACTGCACCTATGGAGCCAGTTACGTGACCATCAGCTATGGAGCTGTGTGGCGCCAACAGCCGCAGTTCACC	2.074	0.46164	0.66867	0.13539	-1.1931	0.35105
34	CG16727	CG16727	metabolic	0	GCCGCCAAGTTGAGGATT	GACGCAATCTGGGAGTCTT	129	GCCGCCAAGTTGAGGATTCTGTGTTTGATGAGTTCGTAAAGCATTATCGCGAGAAAATGAACGAGGAGAGCAAGTTGAACAAGCAAATGGATACATTCCTAGGAATGTTCAAGACTCCCAGATTGCGTC	2.0703	0.41738	0.84514	0.36861	-0.83945	0.19521
35	Nup358	CG11856	protein transport	0	GAAGCTGAGCAAAACCAAAG	TTCACGGTTTCCTTCGACT	512	GAAGCTGAGCAAAACCAAAGTGGGGCTACTGATCCCAACAAAACTCTGCCACAAGATACTTCAGCAGATGATTACGATCCTCGTCCCGATTTCAAGCCCATCATTCCACTACCCGATGAAGTGGAGGTTCGAACAGGGGAGGAGGGCGAGGATATCAAGTTTACCAGCCGAGCCAAGCTCTTTCGATATGTGGACAAGGAGTGGAAGGAGCGCGGGACAGGGGTGATCAAAATTTTATGCGACAAAGCCACCGGCGTTTCGCGAGTCTTGATGCGTCGCGATCAAACTCACAAAGTGTGTGCTAATCACACAATCACTGCAGACATTACGATAAATGTTGCCAACCAGGACAAGGATAAGAAATCCCTTCTGTGGGCGGCAAATGATTTTGCGGATGAG…	2.0619	0.40298	0.084536	0.22594	-1.5419	0.26611
36	CG2144	CG2144	protein modification	0	CGACGCTGGTGATCTTCT	GCAGGGTGTGGACAACTAA	486	CGACGCTGGTGATCTTCTGGTGCTGTTTGGCCCTTGTTTTGATGCTGGGCTATCGGGCGGCACTGCCTCAAGCGCACAGCTTTGGGAAGGTGCCGCCCACAGGTGCATTATTGCAGTTGCTGCAGACGAACCTTACCAGCTCGCTGCTGTTGGCTGCACTTTTGCAACGGGTCCACAACATCTTACTACTACCCGTACTTCTCGTGGCCCTGCAGCAAACGTACAAGCTGTGCGATGTCTACGGCACCAGTGCCCGAAAGTTCTCCGTGCGATTGGTGCATGTGTACAAGATCATCATGACCATATTCCTGGCCAGGATGTTCTTCTTCTACCAGGGTAACTCGAACAGCCTGTCCACCATTGACCTAACGCCTGGTTATATCGGACAGACAAACTACA…	2.0571	0.64203	-0.20057	0.27745	-2.1937	0.54547
37	glu	CG11397	chromatin	0	TTTGTACGATCTGGTTAAGGT	TCTGTTGTTTTCTTGAGCATTC	504	TCTGTTGTTTTCTTGAGCATTCGCTGCCGCTGCGCCTCGCATTGCTTCAGGTTGCTGGCCATCTGTTGTTCCAAAGAAGTGATGCTCACCGCCAGCCGCTTGTACTCCGCCTCGTCACGCTGCAAGCCATTCTTCAGGGTTTGAATCTCGCGCTCAAGACTGCCCTGCTGTTCCTGGCAATAATTGACTCGGGCCTGTAACTCCTCCGCCTGAATCTGCATGTCTTCTAACGCCTTCTGAGATATTTGCGAACTGTCAGCCGATTCTGCCGTCTTGGTGCGCACCTGGGTGCCCATTTTTCCGCGTATAGGACGACTGCCGCCACCAGACATGGTTCCCGTCATCTCGATCATCTCACCACGTAAGGTCACAACTCGGTAGCGTTCCCTGCCGTAGGCG…	2.0259	0.40807	1.7651	0.21558	0.11163	0.21395
38	CG11095	CG11095	enzymatic	0	GCGCAGGTGCATGGAG	GATGCGATAATGGTCTACAAC	583	GCGCAGGTGCATGGAGAAGATGCGCAGCCTGCCGGCATTCCCGCGTCCCAAGGCGCTCACGCCCAGTCGCCGGGAAAAGCAGACATCCGCGGTTCTTATCGCCCTCTGCCAGGAGCGCGGCACGTCAGTATAGCCAGTTAAACTAGGAATGCGACCATTTGAATAAGCTGCATCGCTTTGCTCTTTCAGGAATGAAATATCCCTACTATACACCCGACGATCGCGACACCTGCGCAGCCACAGCTTTCAGATCTCCTTTCCGGGCGGAAGGCGCGATGATCACGACTCGAGCTACGTGGACTGTGCGCTGCGCGAAACAGAGGAGGAGATCGGCCTACCGCGCCATCGCATCCAGGTGTGGGGCGAGGCCAAGCAGCTACAGCTGCCGAGGACCTCGTC…	2.0211	0.5656			-0.94284	0.23723
39	CG2063	CG2063	unknown	0	CAGCGTCCTCTAGTGAAGA	CATCTCCGTTTTCTGGACC	497	CATCTCCGTTTTCTGGACCGCCGCCAAGGACTCGTAATAGGACTCCTCGCCCCACTGCAAAGGATCATAGATCTCGGGCGGATAGTTGGTACCGAACTCGTTGATGTCGCAAAAGCTTATTAGTTTGTCATATATGCTGGGATTGCGAAATTCCTTGCGATCCTGTATTACGCGATTCATGTCCATATTGGTCTGGTTCATCTTTGTGTACATTTTAGTGATTTTGGCCACTAATTCGGCGGACGGCTTCCCCTTTGGCTCGGGTGGCAGCTGGAACTTGTACTTGGCGTACTTGGCATCCTTTTCGTAGCTCTCAGCCGTGCGTTCTTCGACCGGGAAACATGCCGGCTCCTCGTCCACCTCCATGGGCGTGTCCCCGTCCTTGGAACCACTACCAGC…	1.9911	0.11267	0.85055	0.23885	-0.93976	0.15114
40	CG17189	CG17189	unknown	0	ACATACTGATGACCACCAAAAC	ATGTGTGACTTGCGACCATA	334	ACATACTGATGACCACCAAAACACGCCTCTACGAGAAGGGCGGCTATACATTTTACAACGTGACATCCGTGAAGGTAAAAGTGGACGTCGGCAAAGTTCGCACCAGATTGGATAACCTCTTCAACGGGCACAGCAAGGAGGTGGAAGATAGCACCAATCAGTTCTTTAACGACAATTGGAAGGATGTCTTCGAGGCACTGCGTCCGCTGGTGGTTGAAACCGTGGAAAGAACGCTACTAGATCTACTCCACAAGACATTTGCCCTGTTTCCGGCCAGCTTCTTTGTGGAGGACATACCCACCTCCTTAACCTTGTATGGTCGCAAGTCACACAT	1.9829	0.17492	2.29	0.29295	-0.18665	0.10037
41	CG4893	CG4893	unknown	0	AGCAAATGGAAGCCCCTC	CCTGGAGCTCCACAACTG	363	CCTGGAGCTCCACAACTGGCCAACTTTTGCTTGATCTCCGACAGCTCCACCTTTTTCGTCTTGGCCAGATCGTCCAGGAATTTGTTGTAGTCGCTGAGCGAGATCTTCATGGCCTTGAACTTCTTGAAGTGGATGCCTGTATCCGTGGTGGTGATCTTCTTGTCGATAACTTTGGCCTGTTTCATCCACTTGTCACTCTGCGACAGCGTTATCAGCTTGCCATCGGACTTGGAGTCCCCGAACTTGGAGAAGGCCTTGAACTGATCCGAAAAGCTAACCTTGGGCTCATCCTCCAGCGCCAATTGGGCCAACTCGGTAGCGGGCACCTCAGGAGTTGGCGCTGGGGAGGGGCTTCCATTTGCT	1.9502	0.6602	-1.5398	0.64256	-2.701	0.37511
42	CG16786	CG16786	unknown	0	TGGCGTGGTTAAGAAAACG	TTGAGTTTTGGTTTAATCTTTGC	516	TGGCGTGGTTAAGAAAACGCGCTTCCTGACCGTCACCTCAACCATTGAGAAGGTGATCCAGGAGGAGCACACCAAGGAGTACTCCGAAGACGATGGCCCGCTGACGGAGAACATTTTGGAGGCCACCGCCAGCACCGATGATAAGACCTTAACAGGCAGCGTTACGACCTTGAAGCCCATCTATCTGGGCGAGGAGACCGAGACCCCCAGCCTGGAGACCATAACGGAGTCCTTTTCCATAACGCACACCAAGCTGAAGACCCAGATCCTCCCAGTTGTGTACGCAAAAAGGAACGAGACCATCCAAGTTACCCTAGTTCAGACGTACGATTACACCAGTCTCATCACTGTAACACAGACCATTTCCCCCTTGAGCGACGACTTCAATCCCTCAAAGAA…	1.9385	0.59435	0.73579	0.34734	-0.60829	0.24734
43	eIF5	CG9177	translation	0	GCTATTCGTGCTCGTTTG	AGAGAACGAATGGCATAGC	517	AGAGAACGAATGGCATAGCTTTCTCGTGTATTTCGGCAGCAATATTTTTCGAGACATGTCGTTTGCTAACCTTCTGTGCCCACTCCAGTATGACGGCCTCATCGAGTATGTCCAGATCATAAAACAATTTGAAGATTCCAGCAACCTTGCTCATCAATATACCCTTATGCAGCTCTACAGTTTGCTCCACTCCACCAATTAGATAGCGCTGTGCTTTTGGATTATTGAGGGTGAAGCGAAGAAGCAAAGGGCGATTCTTCTGCACGTCCTTGATGATGTTTTCAGTGAAAAGCAGCTCGGCGAGAACCAATGGAGCCTTGTTAATAATATCCAAGCGTTCGGCTTCAATCACCAGCTCCTTGTGAGTTTGCACATCATCCAATTGCTTCTTGTCCCGCT…	1.9357	0.56419	-0.63314	0.1323	-1.8446	0.41559
44	l(2)k16918	CG3920	unknown	0	CGCTGGAGCCGATATTG	GCCGCCTGGGCGATA	498	CGCTGGAGCCGATATTGACGCCCGTGAATTTTCGCACATCGCCGCCATTGGAGGCATTCAAGCCAAATCGTAGCCATATGATGTTCCGCTCCACAACGCCACTGATATTATCGGAGGCCCGATGTGGCATCGAAAATATTAAATTATGTGATAATAGTGTAAACGAGGAGAATGGTGACAACGGCGGTGGCGGTGGCGCGGCCAATAGCAGTAAGTGCGCCAAGATTGGCGCACTGGCAGGGAATGCCAGCGGAACTGTGGCCGCAACCGGAAACGGAAACGGCGGCAACGAGAATGAGCCGAGTGTGATCAAGGCGTGCAGCAGCTCGCTAAAGATGAGCAACAGCAGCCACCACATTTACCAGCCGCAGCCGAAATATAGTTTCCACTACAACAGCT…	1.9333	0.57743	1.5318	0.13672	-0.23846	0.5132
45	CG7427	CG7427	unknown	0	GCATCGAGCAGCTATTCAT	GCCCTCCGAATCGTAGTT	512	GCATCGAGCAGCTATTCATGCGCTATCGGGATCCCAGTGATCCCCTAAAGATCGGATCCCAGGGCGTAATCCACTTCCTGGAGGACTTGGACCTGAAGCCAGACTCAAAACTGGTGCTGATCATAGCGTGGAAATTCCACGCCGAGGTGCAGTGCGAGTTCTCGCGTGATGAGTTTATCAATGGCATGTGCGACCTGGGCATCGATAGCATCGACAAGCTAAAGACCAAGCTGCCCATCCTTGAGCAGGAGCTGAACGACGCCGGCAAGTTCAAGGACTTTTACCACTTTACCTTCAACTACGCCAAGGATCCGGGGCAAAAGGGCATTGACCTGGAAATGGCAATCGCCTACTGGTGCATCGTTCTTAGTGGGCGCTTCAAGTTCTTGGACATCTGGT…	1.9305	0.3295	0.158	0.25521	-1.4711	0.23653
46	CG6729	CG6729	unknown	0	GGCTCACCTCTGCGAAC	GCACCACTTTTTCCATTGTTC	513	GCACCACTTTTTCCATTGTTCAACAGAGGAAATGCAGCTTCAAAGGCCGCCGCCCGGTAATCACTAACCGATGGCTCGAAAATGGGGAACTGGTACTGCTTGACCTTAACGCACAAGTTGCACATTTGAGCAATGTGCTCGTAGAACTCGTAGTTCGCTTGCCGCAGGTTGAACGGATCCTCTCGACGGCCCTGAGTGCGACCGCAATTGCAGCTGGAGATGTGGATCACTCCGCTGTTGTGCTTCTCGTGTGGCACTTTCTTGGGCAGTGTGCAGGGATGGGAGCGCAGGCTAAGCTGCTCGCACTGCTGACGTCCATCCTGCCAGTGCTTGTGGCAAATGGATGCCAGCTTCGCCAGTGCCGCCTGCGCCTGTGGACCGCGACCTTCCTCCTCGAAG…	1.9217	0.09647	1.4888	0.11117	-0.55214	0.099246
47	CG2818	CG2818	unknown	0	GTTGGAGACTTCGAGAACAC	GTAGAGCGAGGAAATCGTG	514	GTTGGAGACTTCGAGAACACGGCCTACCTGATTGATTTGTACAGCTACAGCTCCCGGGTGGCCAAGGAAGATGGTCCACCGAACCACTTGGGCTATCATTATGTGCTGCCCAATCTTTTTAAACGTTCTGAAGGCAACTTGGAGCTGCCCATAACCTGTGCCAAGGGCCATCGACCTCTGGGAATGATGCGTCTTGGTTATCTTATCGTGAAGCCCTCATCGCTGTGTGCTCTAATGGATATGAGTGTCAGCTATGCCCGATACTGGAACAGCAAGTGGACGGGACTGGATGTGGGCCATCGTGGTTCCGGAACTAGTTTCAAGGCCAAGGACGCTGTTATTCGGGAGAATACCATTACTTCTTTGAAGAATGCCGCAGAGCATGGTGCCGACATGGTG…	1.9183	0.53724	0.065528	0.45949	-1.6085	0.20206
48	lid	CG9088	transcription factor	0	CGACATGGCCGAAATGGT	GATACCCAGTTGCTGTATGAC	499	GATACCCAGTTGCTGTATGACTGTGACACATTTCTCTGCCTCAACGGCCGCAGCATTAAGGCGATCGATGAGCAGCGAGGAGGGAAACTTTTTCGTCTCGGCCTCCTTGCACAATTCCTGCAGCTCCTGCAGGGTCACCGAGGTGGGTGTATGTGCATCGACTATGTCACGGCAACGTGAAAGCCATCGCTCGAAGCTGTGCGCCTTCACCTTAAGTTTCTGCAGCATCAGCGGCATCTCGTCCAGTGTATAACGATATATCAGAGTGTGCTTCTCAGGAGCACAGCCGCAGAGTACCGTATAGTGGCGCAAACAGACAATCAACTTGTCGTTGCACTCGCAGGCCACCGCCGACAGGAAGCACGTGGTGTTGCACTCTTGGCAATGGCGCTCATCGTC…	1.9158	0.2292	1.7839	0.41616	-0.94353	0.10219
49	scarface	CG11066	proteolysis	0	CCAGTTACGAGAAAGTCCAG	GCACACTCCGGCTAAGTT	509	GCACACTCCGGCTAAGTTGACCGGCCAGGGGTCTACATAGTTAGGGTCACGACAGCACTTTCCGGGGGAGCCGTTCTCTGTCTGCAAACAGTCCGTAAGGGGCACTCGGAAAGCTGCTTCCATGGGAGACAGCTCTACGGGGGTCTCAGAAAGCACTCCGATGGCGTTGCAGAAGTTCTCAGAGGTGCACACTAAGGCTGAGGCGCACTTGGCAAAGTGTTTTGGAACATTGGCTGGCTGGGGAGTGGGAAAGATCTGAGGCGACAGCTGGTCCTCTCCGCGGTAGATTGGCTTCTGGTTTGATGGCTGCGGAGCGCGGTCAGGCTCGAAGCGAGGGATTTCGTTAGCGGCCGCAGGCGGCAGGTACTCATTCGTTGGACGGCGCGTCGGCTGGGGGCG…	1.9081	0.19812	-0.00025888	0.23885	-1.839	0.16546
50	Patj	CG12021	protein transport	0	ATTTTCGTAAAGAGCGTGTC	TATCCGCCAAGGGTACAAC	511	ATTTTCGTAAAGAGCGTGTCGCCCGGTTCAGCAGCGGACCTGAGTGGTCGCATCCGGGTCAACGATCGCATCATTGAAGTTGACGGCCAGTCGCTACAAGGCTACTCCAACCACCAGGCCGTAGAGCTGCTTAAGAAGTCTGGTCAGGTGGTGAACCTGCGCTTGGAACGCTACCTGAGGGGCCCCAAATTCGAGCAGCTGCAGCAGGCTATCGCTGCGAATGACAAGCTTCCATCCAGTGCACCTGGAACGCCTTCAAGGGCTCCCATGCCCACGCCCGTGGCCACAACGTCCTCCGCCACAACTACACCATCACGCAGCATCACTCGCGAGTTGGAAGAGGAAGCCTTACCAGCGCCAGAAGCATTCATGACCACTCCGCCGTCGGTCACCACAATG…	1.9041	0.17847	2.1909	0.46698	0.076856	0.28134
51	vg	CG3830	cytoskeleton	0	CTCCTCCTCGGGCGTC	TGAGGTCCTCTTCTTTGGTT	440	CTCCTCCTCGGGCGTCAACTTGGCCGCCTCATCGAGTGCCTCGGGCAGCTCCCACTCGCCCTGCAGCCCCATCCTGCCGCCATCGGTGAGCGCAAATGCCGCTGCGGCAGTGGCAGCGGCGGCCCACAATAGTGCAGCGGCGGCAGTGGCGGTCGCAGCGAATCAGGCCAGCTCCTCCGGCGGAATCGGAGGCGGTGGACTCGGCGGCCTGGGAGGACTGGGCGGCGGACCGGCGAGCGGACTGCTTGGCAGCAATGTGGTGCCCGGGAGCAGTAGTGTCGGGAGCGTGGGGCTGGGAATGAGTCCGGTGCTGAGCGGAGCGGCGGGACACTCGCTGCACAGTTCGCACAGGACGCACGCACACTCCCTCGCCCACGCACACACGCACCCGCACTCGCA…	1.9025	0.13018	1.7857	0.23508	-0.52836	0.21195
52	CG9083	CG9083	unknown	1	GAGGCGGTGGTCATGTGA	AGGAGGCTCCGCTGTAA	492	GAGGCGGTGGTCATGTGAACACCTATGCTGTTATCACCGAGAACCACGGATACAGTTCCGGGGGTGGCGGAGGCGGTGGAGGTGGCCACGGATACAGCTCCGGCGGATATAGTTCCGGTCATGATGATGCCAAGATTGCTGCCATCGCTGCTGCTGCTGGCTCGTCCTCCGATCACGGACATGGCGGACATGGAGGCAGCGGCGGACACGGCGGAGGTTATGGTGGCCATGCCATCGCCAACATTGCAGCCATCGCCGCCAGCTCAGACTCCTCTGATCATGGTGGCAGCGGAGGATACGGCGGCTACAGCGGTGGCGGTCACAGCGGAGGAGGTCATGACACCCAGGTGATTGTGGCTGCTGCTGCGGCTGGAGATTCACATGGCTCTTCCGGCGGAT…	1.9006	0.27028	1.6617	0.41652	-0.079961	0.36671
53	cdm	CG7212	protein transport	0	ATGATGTGTTGAATGACTATATCT	CCGCAGCAGGCTCATTA	509	CCGCAGCAGGCTCATTAGCTTACCGATGCTGAACATAAGCCTCACCGAATCGGAGTTCTTCATGCGGCCCGTGTTTAGGGAAGCGTGGCATGCGTTTAGGAGCGGATCCGCATACGGCTTCAGCTGCAGCTGACAATCGCGACACAGCTCCTTCAGGCCGAGCGTCGCCTGTGCTGACATTGAGGAGTTGAGGCCGCGCACCAGTAGGTTAATGGCTGGCGGAATGTACGCCGGATTCTCCATCAGCCAATTGCAATAGGAGCCCATTGTCTCTAGCGCAGTGCCCAGTAGCTTGACATTGAGCTTCTCGTAGGGAATCTCGGCCAGCACGCGCATCAGCCGTGGTATTTGCCGCTTCTCCTCGCCACCAAAGTGCTCGGCCACCGACTGAAAGGAATA…	1.8922	0.13331	0.25281	0.22683	-0.82201	0.17415
54	VhaSFD	CG17332	metabolic	0	ATACCAGTTGATCTTTTGCCT	GAAGCAGGCGACGGAAA	517	GAAGCAGGCGACGGAAAGGATGATGGCATCTTTTGAGGTTTCCAGGAGGTGGACGAGGATGCGCAGCAACTCGTAGTTCTTTTCGTTTAGGCGCTGGGCATTCTCGCGCCAGAACTTGGCCGACTTGTGCACAGGCGACCATTCCAAGCGACCGCTGCGCACCTCTGTGGCGTACTCATCAAAGGAGCTCAAGTCTTGCACCGAATTCTGGAGCTTCTCGCTCAGGTACTCTACGTCGGCGGTAATGTCCTCGTCGTCGAAGCGACGCTGCTCCAGGATGGATAGCTGCTTCAGCACCTTGCACTGGACCATGGCGATGCAATGGTCCTTGGCCACCGATGAATCCTCCGGCTTCTCGATCAGATTGCGGAAGACCGCGAGGATAATGCGTGTCACCTT…	1.8893	0.066303	-0.42322	0.076994	-1.6757	0.080017
55	Tkr	CG16778	cytoskeleton	0	GATTGTCGGCCTCAAGTCT	CCTACCAGAATTTTGACCTGA	561	CCTACCAGAATTTTGACCTGAACTAAGTGCTGAAGGCTCTGCGTAATTTTCTCCAGCATCAAAATCCTCTTTATTATTGCCGACCCAACATTTTTCGCACTGATCTCCGTCGTCCGATTCACTCATGTCTTCCTCTTCGAAATCACCATAAGAGGATTCAGATTTAAGGAGCGTGTCCCCAGGTGGCAAACTTACACTACCTTGATGTTCATCTGATCGACATGCCTGCGCTTCCCATTTAGAAATGCACTCTTAGTTTCTTTATGTTTGTACTTACCGTATCCAGATTTCGACTTCTACACACGATTTGAGCGTCATGCAGCTCCTTCATCAAGGCATTTCTTTCCAATGAGTGATACTCGCGTTGAAGATGACACTCGGATTGCAGCTCTCGGTTTT…	1.8868	0.0095096	2.037	0.85541	0.59912	0.89603
56	CG4439	CG4439	proteolysis	0	AGAACCGCATTGCCATACC	ATGGCATATTTTCACACAGGG	510	AGAACCGCATTGCCATACCGAAACTGGAGCTGTACGGATCCACAGATCAGGATGCCTGGACAAGGGGGCTGTTCAAGGCCGAATCACAGAATTTGGCCCGTCGTTTGTCGGACACGCCCGCCAACCAGATGACGCCATCCATTTTCGCCCAAGCCACCGTGGATGCCTTGTGTCCCTGTGGTGTTTCAGTCGAAGTGCGTTCAATGGATTGGATTGAGACTCAGAATCTCAACTCCTTCCTCATGGTGGCCAAGGGCTCGTGCGAGCCACCCATTATCCTAGAGGTTAGCTATTGCGGCACCTCACCGGAGGAGCGACCCATTCTTATGCTCGGCAAGGGACTGACATTCAACAGCGGTGGCCTATGCCTGCATCCGAAAAGGGGAATGGACGAGTATC…	1.8855	0.43643	1.7688	0.2647	0.1279	0.20762
57	Vha100-1	CG1709	protein transport	0	CGCCGAGTGCTGGGTA	CATCACGGTGGACTTGTTG	508	CGCCGAGTGCTGGGTACCGCTGCTGGACATTGAAACCATCCAGCTGGCCTTGCGCCGCGGAACCGAAAGATCGGGATCGTCGGTGCCGCCAATTCTCAACCGGATGCAGACGTTCGAGAATCCACCGACCTACAATCGAACGAATAAGTTTACCAAGGCCTTTCAGGCATTGATCGATGCCTATGGCGTGGCCAGCTATCGGGAGATGAATCCGGCACCCTACACGATCATCACCTTCCCCTTCCTGTTCGCCGTGATGTTTGGAGATTTGGGCCACGGAGCTATCATGGCGCTCTTTGGTCTCTGGATGATTCGAAAGGAGAAGGGACTGGCGGCTCAGAAGACGGACAACGAGATCTGGAACATATTCTTTGGCGGACGGTACATCATCTTCCTCAT…	1.8749	0.19232	2.3397	0.12342	0.7538	0.16847
58	mdy	CG31991	metabolic	0	AACCGCAAGTCAACACAAAA	AAGCCCAAACGCAGACC	378	AACCGCAAGTCAACACAAAATCTATTCGATCAGCACGGGAATCCCATAGATCTGCGACAGTATCGTAAAGTTTTGGATAAGGATGAAAATGGTAATGGAACCAACGGATCCGAGAAGAAGCTTAGATACAGGAGAACACAAAGTGTGACTCGTGCTGAGGAGATTTCCAATAAAGAGGAGAAGCAGAGAAGAGCTCAGCCTGGCAGACCGTAAGTAGGGAAATTAAACTACTTTAGCCCAAATACAGGGTTTCGCCTCTTTTAGAATCCATCGGCCAAGAGATTCTCTGTTTTCTTGGAGCTCTGGATTTACCAATTTTTCTGGACTGGTGAACTGGGGATTTCTACTGCTCTGCATTGGAGGTCTGCGTTTGGGCTT	1.8723	0.17117	0.97605	0.25137	-0.46052	0.23439
59	CG33458	CG33458	unknown	0	TATAGCGCTGGCAAAACTCA	GTGAAATGGTTGCCGAAGAT	423	TATAGCGCTGGCAAAACTCAATCGATATGTTGTATATACAGGTAAATCCCTTGAATAAGCTTCTAATACCTAATCAACTTAATTACTTTAGATAGCATACGTCCGATTTGCTTGATGCTGAATCCAAACTGGCAGGTATATGTGGACACCATTAGATACTTTATTATAACCGGCTGGGGTGCCACCAATGCATCCGAAGTGAGCGACAAGCTGCAACTGACAAGAATTCCCCAAATCGATCGATTCACCTGTCGCTACTGGTTTGGATACATGGTTGATCGTACTCACATTTGTGCGGGCGAAAGTAAACATTATGTTGGCAAAGGCGATTCTGGAGGTCCGCTGGGCAGTATGGTGGATTATAAGTACGCCAAGCGTTTCTTTCAATTCGGAATCGTT…	1.8677	1.0444	0.61063	0.96776	-0.89916	0.77309
60	CG13590	CG13590	unknown	0	TGCTGAGCGACTTTCACA	AGTAAGTCCTCTATAAATGTGAAA	136	AGTAAGTCCTCTATAAATGTGAAATATACATTCGTGGCGAACTGCGTTTTGCCATCGAACAACCAGTCGACCATTAGTAGATAGTCCCCAGATGGCAGTGGCACAGGAATGTCGACTTTGTGAAAGTCGCTCAGCA	1.8673	1.0355	0.62792	0.155	-0.66048	0.6766
61	CG5591	CG5591	transcription factor	0	TTGTGCACAGTACGTGTGA	GATGTCTTGCGCTTGGATA	509	TTGTGCACAGTACGTGTGACGAAGAGGCGGATTTAACGGCCTACCACAAGAAGAAGGAGCAAAACCCAGATTACGACTACGTGTGTCCGAATTGCAAGAGTAATTCGTCGGGCCCGGGATCATCCCAACAGACAATCGACTCGATCGTGCTGTCCGCCATGGATTCGTCGTCGGAGCAACTGAGCCTCAAGGAAATCGAACTTGACCCGCTGGAGGGCAAACCCACAATGGATCCATCGAGCGATGAGCTCCACAAGCTACCCACCGGCAAGAAAAAAGTGTGCCTTACGAGTGTTCGCGGTAGAAGCGGAAAGTTCGTCCTACACCGCATGGGTGTGATGTCGCAGATCAACAAGAAACGCAGCACCCGAGGCAAGGGGCGCCAGCTTGCGCTGCCCA…	1.8459	0.34413	0.51368	0.27015	-0.79581	0.082088
62	emp	CG2727	receptor activity	0	AAGATCAAGCCATTCGTTCA	AGTCCGTTGGGGGAGCA	506	AGTCCGTTGGGGGAGCATGACGGCTTGCCCGCGGGACAGAAGCACATGTTGTCCGGGTGGCTGTCCACATCGGCGAAAACCCACTCTGGTGGGGTGAACCGGTATCCAGGCACCTCGTTTGAAGTCATTACTTCTTTCTCAAACACCAAGGGCAGGAGCCGGCAAAGATCTTTGTCGTAAACATGCAGGATGCGATCGTGGTCAATGTGTGGGGGGAAGATGGAGCCATCGGTTCCGGCCAAAGTATTGCATGCGTCGGTGGTCCAATGGGGTAAATGGGTGCGACCGTTGAAGTTGTCAATGATGCCGTATCTCCTAATGTCATCGACACCTGTGTTCACAGTTACTCGGTCGGAGGAGGTGCCGTTCTTGCCATACAGCAGGCCAAACTCCTCGTAG…	1.8414	0.68973	0.712	0.37618	-1.0239	0.72798
63	CG32824	CG32824	unknown	0	AGTTCCGTGCAAATCCTGTC	AGCAAAGCCAACTGGAAAAA	468	AGCAAAGCCAACTGGAAAAAACGAGTTCTTGATGACAGAGGATCCTGAGCACCCGAGTGGATCGAAGGAGGGTTCGCCGTCCTCAGGATCTTCTTCTTCGACAACTGAAGCTTCTTTGAATACGATAAATGTGTCTACCCAGCGCCTCCATGAGAAACTAGAGGACCTAGAGAGGCAGATGGACCAGGATGAGATAATGAATGAGCATTTCATTCGCCTCATGGCTGTAATCCGAATGTTTTTTTATAAAATAAATATCATCTGGCGCGGTAGATGGGTAGATGATGGTAGATGACTTGGCAGGACTCTTTTATTTTCATACCGGGTTTTGATACTGATTTTTGATTTCACCACCCAGTCGGAGAGTTCACAATCCTTATAGACATCTTTCTCAACAAC…	1.8367	0.17755	1.6057	0.43918	0.27546	0.4892
64	RpI1	CG10122	RNA processing	0	TCTCATTGATACTGCTGTGAA	GACAACGGGCGTACTTCT	506	GACAACGGGCGTACTTCTTGCGGTATAAAGCCTTGTCCTCTGCATCGGCCTTTTTCCATAACTTTAGGAGGCCCTCATCAAAGCGCCGACGCCCTGTTTTGCTATTAATCTCATTGGGTCGCTTCACCTCCACCTCCTCGCGGAGCTCCTCGGAGAAATGAGTGAAGGCGGCACGTAGCTTAGCTGGCTTTTTCTTCTCCCAGCTGCGGATGTGTTTCTCGTGGCGCTGGACCTTGGCTAGCTGTTCCTCATCCTTCATCAATTGAAGTTGAGCAGGGCGTAGAATTGCCGTTGCATTCTGTGTAAGGAAGTCTGCACAGAACTTATCGTTGAAAAACTTTGACTTCAGAATGTCTAAACCATCCTCGCCATATAGGAACTGAACCACACTATTGTCAC…	1.8263	0.68122	1.127	0.50273	-0.24436	0.40032
65	CG5107	CG5107	unknown	0	TAGAATTGCTGGAGAACGAG	ATTGGTGGCATTTACGAAGC	506	TAGAATTGCTGGAGAACGAGAACTTCGACTATGATTTCGACTTTGAATCGGAATTGGAGCAGTTGCTGGATGAACTGGACAATGACACTGACTACATGGATGTGGAGGCACAGGGCTTTATTAGAACATGCCTTAAAATCCTTCGCAAGGCATTGAAAACGGTTCGAGGCACCAACTGTATTATCAAGGAGGTGACAAACATCCTTAGTTCATGCACCAGCTATGTGGATGCTATTGATGCCTGTGGCACTGCCATTCCCAAGGATGTGGCCAAGATTGTGGACTCCGTTAAGGAGATTATCAAAATCTGCGACGATATTTTGCATCTGCATTCGAAACTTTGTGCCACGGATAAGTCCGTGGGCTCGTCCATCAAAAACTCGGCCAAATGCTTCTGGA…	1.8205	0.1168	2.0645	0.17307	0.31604	0.11006
66	CG6038	CG6038	unknown	0	GGGAAACAATCACACGTGAC	GGGCAGGAATTAGAGTGAGA	261	GGGCAGGAATTAGAGTGAGAAGACCGATTACGGCGGACGTTTGTAGGCCGCTGGCCCCATTGCATCGATGGTCGAGGAAGCAGAAACAGAACGTGGTGTCCGTGTAGTAGTCACGGCGCACGTCGTGCTCCTTGATCGTGTGGTTTACGTAGTTCGCTAGCTTTTCATCGTGGGCGGCAGGACGACATCCTTCGTATTTGTCGGCGGGAATGTCTTTGCGGAAGCTCAGCGCGCTTAGGCAGTCACGTGTGATTGTTTCCC	1.8194	0.14082	2.7422	1.5574	1.1587	1.3734
67	CG31150	CG31150	metabolic	0	TTCGAGCTGTGGTCGAAT	GATATATGAGCACTGGTTCATC	508	GATATATGAGCACTGGTTCATCCGTGGGCAGGCTGCTGTTGTCTGTGCGGGCGCGGAAGTTGAAGTAGTTTTGCCCGATATGGACTCGTAATCCATAGTTGGTGGACAGTCCTTGAACAGGCGAAGGCGTAACAAACACTGCAATCTGTGGCAATGGCGAACAGTCAGCCACCAGCAGCGTGAGACAGTCGGGACGCACCGCAATCTCTCTGAGATTGATTAGGTAATCATCGAAGGTATTGACTATGCCATTGATTACTGAGCAGGAGCGCTTAAGTCCTGAGTCGAAGGTAAGCTCGTGGGAAGCGTCGAACTTCGAGTCCAGCTTGTAGAAGAAGGGGATCTGATGGAAACGCCACTTCACTCCGTTGACCTCCACAGCCAGCCTGAACTGGTCCT…	1.8166	0.41273	-2.1101	0.22843	-2.4278	0.24094
68	CG8539	CG8539	proteolysis	0	CGGACCTACGAGAACAGA	TCGTAGACCCAAGGATAGAA	515	TCGTAGACCCAAGGATAGAAGACCGATCGGTTTGCCGTGTGCAGTGAGAGATACATTACAGCCCGTTTGCTTTCCACTAGGCCGTGCATTATGTCGCGCACTGTACGTGCCTCCACCTCTGAGAATGGTGAACTACCAGCGTAGTTCTCATCGCAGGGATCCTTTAGTTCTGGAAAACCCACATTCCAGTCAACGGCAAAATTCCTGTTGAGATTGGTGCCAAAACAGTTGCCGCCATTCGGTGTCCTCGTGTTTCTCCAGTATCGCTCTGTGTTCCGTGAATACTCGTAGCCATCTGGATTTGCCAGTGGCATAATGTGCCAATCGTAATCAGTCAAAAGGTCGGAATTCTCCGCAAACTCCACCACCAGTTTATGGATGGTGAGCAGGGCGGCGGCG…	1.8123	0.13712	1.2478	0.76549	-0.35207	0.70579
69	CG13344	CG13344	unknown	0	CATCTCAGTGGCAGCAATC	ATAACCTCCTCCTTCGACG	509	CATCTCAGTGGCAGCAATCTGCCCAGTGGCCAGTGCGTTGTCTGTTTGTATGGATTCGCTGATGGCGACGAGTTCACACGCACCGAGTGCTTCCACTACCTGCACAGCTATTGCCTGGCTCGGCATCTCAATGCCCTACGTCGCAACTACCAGGAGGAGTTCGATAAATTGCCTGCCTGGCTGCAGAAGACGGCCGATCCCTTCCAGGCGCTGTGCCCCGTTTGCCGTGAGCACATCGGCGACGAAACGGATAGCCTCAAGTGCGCCATGCCGCCATCTGAGTTGCTGAATGCTCCGGAATTTAAGGTGACCGAGGAGCTGCGTCAAATGCAGCAGCGCATGTCGGAGCTGTATCTGCAGCAGAAGAGTCGCGGCGCCATTATCGATGTGAACGCCGAG…	1.81	0.10679	1.4168	0.30065	-0.0049584	0.23044
70	CG31404	CG31404	unknown	0	AAACTCAAAGCCCGTGAAAC	TAGGTGAATATACCCGTGGTT	509	TAGGTGAATATACCCGTGGTTTGGCCAGAGACTGGATGCGGAGCGTTATCTTTGCGAAGAGGGCTGCCTGCCGGACAGGAAATCTGAGCTGGGCCCAGAAATCCGCCTCCAGTTCGTCGGTTGGAAAACAGGCGGGAACGTAAGGAGGTTTGAAGGGTCGACCGGGATCGCGATGCGGTGGCTTGCCCCAAGAGATCGCCGGGGAGTACGCTGGCGGTAGGTCAGGCGTATTATACTTCTCGGTGATCTTTCGGGGCTTTGCCAACATCAACATCCTTTCCCGCAACTCATCCTCGTCCAGTTGGCTCTTTTTCAAGGCACATGGCAAGTAATTGGCCGCACAGAAGGGTTTTGCAGGTCTCTGCAGCTGTGGATTTTTAGGCCCTGCCCGGAAAGCAG…	1.8093	0.51191	0.2828	0.26108	-1.0264	0.30174
71	CG14464	CG14464	unknown	0	GAAGCCGTATTTAGATTCAGA	ATTTAAATCTTTACCGTCATATGTT	375	GAAGCCGTATTTAGATTCAGATTATTCCATCAGTCGCAATTTGCGTCAGAGACATAGAAAAAAAGGAGTTTCTAACGAATACTCAAATTATTTAGATTCCGAAAATAAAAAAAAAGGCAGAAAGAAATGTCAAAATAGCGCATATGATGAATACGGAAATATTCGCTCAAACGGTCTGGACATATGTAAGTACAAATCACTCCTTACGTGGTTGTTATTAATAAAACACGTAATTCAGGCGACTGTATGAATCAAGAATGTGATGGTTGCTGGTATAATTGCCGAAGTTGTGGCTCTACCAGGTGTGGTCCCCAATGTCGCTCGAATCGAAAGTTTTTTTATGAGGACATAACATATGACGGTAAAGATTTAAAT	1.806	0.38024	-0.13865	0.37253	-1.5658	0.25118
72	ubl	CG3450	protein modification	0	AATAACGTGTAACGATCGTCT	TTATTGGTAGTAAAGTTCCAGATT	338	TTATTGGTAGTAAAGTTCCAGATTCATGCCATCGTGAATTTCATCTAAGAAAGCGAAAAAGAAATGCGGGTAAAGCAAGGCGTTACAAGGACACTAAACAAGGGCTTACAGTCAGATAGGCGAATCGGGTCCTTGAAGATTGTGTACCACTTCTTCAGGACAATCTTCTCGTGCTTTGTGCCCGTTTGTGCCGCGATTAGTTTCTTGAGGTCCCCAATCGTGTCGTCCGGGTTGCACTTGACGCGCACCTGTGGGTTAATCGTTGGTTAACGATGCTTGCAGTTGCCTTGGGTACTTAGCTGCTTACCTTCTTGCCAAGACGATCGTTACACGTTATT	1.8058	0.207	2.0312	0.44576	-0.47776	0.23019
73	H15	CG6604	transcription factor	1	TCCCATGGATGCGTTCTTC	TGCTGGGGCACCTGATAC	495	TCCCATGGATGCGTTCTTCTTCGACCAGCACATGCGTACTGCTCCCCTGCGATTCTTTCCCGATCCGCTGATGTCCCAATTGACTCCTCAGGAGGCAGATGCCGCATCAATGGCGCTGTTGGAGAAAGCCCGCCAGCACTTGCAGATGTTTGGACGATCGCCGTACACGGAGATGTTGCTGCCACATCTGTATCAGCGATCGGCGGCACCGCCGCCGCCCCCACCGGCCCCCCACCTCAGCGCCTTTCAGCTGGGAATGTGGCAGCAGCAGTGGCCCCAACTCACCGCCGGATTCCTGGCCAGCGCCAATCAGCAGGCGGCCTTGGCCTTGGCAGCAGCGGGCGCCAATCGAACGCCACCACCTTCGATGGCGGTGGCGCCACCAGCTCCTGCCACGCC…	1.8016	0.44342	-0.29715	0.42785	-1.1718	0.3765
74	CG6527	CG6527	unknown	0	GTACAGTGCATGGCAAGTTC	CTATCGCCAGTACTTGCTC	374	CTATCGCCAGTACTTGCTCGGAGTGCGAATACTGCAAAATGATGGGAATAACCCCTGGCGAAACCTTAGATCCTCCGGCTCCGCATCCTTGTCGCCTCCGTCGCCATGGCCCTCGCCTGCCCCATCCATTTGATGGCAGGTGAGTTGGTGCTTCTCGATACTTGGATCGTAGCAGATATTGTGACGCCAGAAGGAGGCGGTCATCTCGAAGTCCACAGCATTGATGGGTGAAACCATGCAAACGACCACTATCTTGTCGCGTCCCTTTCTCGAGAGCTCGACATCCTTGCACATGGTTATGAGGACATGTGAGTGCTCATTGGGACTGAGGACTCCCCAGCGGGGTTTTATATTGAACTTGCCATGCACTGTAC	1.801	0.41316	-0.016502	0.43505	-1.3663	0.18625
