# Supplementary material for: Modifiers of notch transcriptional activity identified by genome-wide RNAi
Source: BMC Dev Biol. 2010 Oct 19;10:107. doi: 10.1186/1471-213X-10-107 (PMC2976970; doi:10.1186/1471-213X-10-107)
Supplement: Additional file 4 — Excel table of orthology predictions. Human orthologs of the Drosophila genes identified in the screen were predicted using InParanoid [52]. Human diseases associated with the predicted genetic counterparts are also listed. [file 1471-213X-10-107-S4.XLS]

## Sheet: sup-table4.csv
Predicted human orthologs of drosophila genes indentified in screen that have disease associations
Drosophila Gene	Human Ortholog	e value	Disease	OMIM ID
aralar1	CTLN2; SLC25A13	0	Citrullinemia, type II	603859
CG2165	ATP2B2; PMCA2	0	Deafness, autosomal recessive	108733
ft	CDH23; USH1D	0	Deafness, autosomal recessive ; Usher syndrome, type 1D	605516
Gdh	GLUD1	0	Hyperinsulinism-hyperammonemia syndrome	138130
LanA	LAMA3; LOCS	0	Epidermolysis bullosa ; Laryngoonychocutaneous syndrome	600805
lid	DXS1272E; JARID1C; MRXSJ; SMCX; XE169	0	Mental retardation, X-linked, syndromic	314690
Vha100-1	ATP6V0A4; ATP6N1B; VPP2; RTA1C; RTADR	0	Renal tubular acidosis, distal, autosomal recessive	605239
Coprox	CPO	4e-123	Coproporphyria ; Harderoporphyrinuria	121300
crol	ZNF41; MRX89	2e-120	Mental retardation, X-linked	314995
Ant2	ANT1; PEO3; SLC25A4; T1	2e-118	Progressive external ophthalmoplegia with mitochondrial DNA deletions	103220
pgant5	GALNT3; HFTC; HHS	7e-112	Hyperostosis-hyperphosphatemia syndrome ; Tumoral calcinosis, hyperphosphatemic, familial	601756
csw	NS1; PTP2C; PTPN11; SHP2	3e-111	Leopard syndrome ; Leukemia, juvenile myelomonocytic ; Noonan syndrome	176876
Eaat2	EA6; EAAT1; SLC1A3	2e-92	Episodic ataxia, type 6	600111
pgant3	GALNT3; HFTC; HHS	6e-92	Hyperostosis-hyperphosphatemia syndrome ; Tumoral calcinosis, hyperphosphatemic, familial	601756
rok	DM; DMK; DMPK	4e-87	Myotonic dystrophy	605377
Ptp4E	PTPRJ; DEP1	2e-83	Colon cancer, somatic	600925
glu	CDLS2; DXS423E; SMC1	2e-82	Cornelia de Lange syndrome	300040
ial	ARK1; AURKA; AURORA2; BTAK; STK15	6e-82	Colon cancer, susceptibility to	603072
Pvr	PDGFRA	4e-78	Gastrointestinal stromal tumor, somatic ; Hypereosinophilic syndrome, idiopathic, resistant to imatinib	173490
CG9527	ACOX; ACOX1; SCOX	1e-76	Peroxisomal acyl-CoA oxidase deficiency	609751
lok	CDS1; CHEK2; CHK2; LFS2; RAD53	1e-76	Li-Fraumeni syndrome ; Osteosarcoma, somatic ; Prostate cancer, familial ; Breast and colorectal cancer, susceptibility to	604373
CG9317	CDSP; OCTN2; SCD; SLC22A5	1e-70	Carnitine deficiency, systemic primary	603377
Bap55	ACTG1; DFNA20; DFNA26	4e-60	Deafness, autosomal dominant	102560
H15	TBX3	4e-54	Ulnar-mammary syndrome	601621
emp	CD36; CHDS7	1e-53	Platelet glycoprotein IV deficiency ; Coronary heart disease, susceptibility to ; Malaria, cerebral, reduced risk of ; Malaria, cerebral, susceptibility to	173510
Klp67A	CFEOM1; FEOM1; KIAA1708; KIF21A	5e-52	Fibrosis of extraocular muscles, congenital	608283
Rpt4	VCP; IBMPFD	7e-52	Inclusion body myopathy with early-onset Paget disease and frontotemporal dementia	601023
pdm2	DFN3; POU3F4	9e-52	Deafness, X-linked 3, conductive, with stapes fixation	300039
Tbp-1	VCP; IBMPFD	7e-51	Inclusion body myopathy with early-onset Paget disease and frontotemporal dementia	601023
Ddr	NTRK2; TRKB	1e-50	Obesity, hyperphagia, and developmental delay	600456
Su(dx)	ANCR; UBE3A	3e-48	Angelman syndrome	601623
CG18208	ADRA2C; ADRA2L2	2e-44	Congestive heart failure, susceptibility to	104250
CG16727	OCTN1; SLC22A4	3e-44	Rheumatoid arthritis, susceptibility to	604190
Tsc1	TSC1; LAM	3e-43	Focal cortical dysplasia, Taylor balloon cell type ; Lymphangioleiomyomatosis ; Tuberous sclerosis-1	605284
ncd	KIF5A; NKHC; SPG10	6e-43	Spastic paraplegia	602821
Ugt37b1	GNT1; UGT1; UGT1A1	6e-43	Crigler-Najjar syndrome, type I ; Crigler-Najjar syndrome, type II ; Hyperbilirubinemia, familial transcient neonatal ; Gilbert syndrome	191740
CG18262	MRX89; ZNF41	1e-41	Mental retardation, X-linked	314995
Sans	SANS; USH1G	2e-41	Usher syndrome, type 1G	607696
sqh	CMH10; MYL2	2e-41	Cardiomyopathy, familial hypertrophic ; Cardiomyopathy, hypertrophic, mid-left ventricular chamber type	160781
toe	AN2; MGDA; PAX6	2e-41	Aniridia, type II ; Cataract, congenital, with late-onset corneal dystrophy ; Coloboma, ocular ; Ectopia pupillae ; Eye anomalies, multiplex ; Foveal hypoplasia, isolated ; Keratitis ; Morning glory disc anomaly ; Optic nerve hypoplasia/aplasia ; Peters anomaly	607108
CG10663	KLK3; KLKB1	5e-41	Fletcher factor deficiency ; Prekallikrein deficiency	229000
Smg1	ATR; FRP1; SCKL	8e-41	Seckel syndrome	601215
Tie	FGFR1; FLT2; KAL2	1e-40	Jackson-Weiss syndrome ; Kallmann syndrome ; Pfeiffer syndrome	136350
CG9293	ING1	2e-40	Squamous cell carcinoma, head and neck	601566
CG14073	ANOP2; BCOR; KIAA1575; MAA2; MCOPS2	2e-39	Microphthalmia, syndromic	300485
CG10960	GLUT1; SLC2A1	3e-39	Glucose transport defect, blood-brain barrier	138140
CG16801	HNF4A; MODY1; TCF14	4e-39	MODY, type I ; Diabetes mellitus, noninsulin-dependent	600281
CG40006	CD36; CHDS7	8e-39	Platelet glycoprotein IV deficiency ; Macrothrombocytopenia ; Coronary heart disease, susceptibility to ; Malaria, cerebral, reduced risk of ; Malaria, cerebral, susceptibility to	173510
CG9287	ASPGX2; AUTSX2; KIAA1260; NLGN4	1e-38	Mental retardation, X-linked ; Asperger syndrome, susceptibility to, X-linked ; Autism, susceptibility to, X-linked	300427
Ser8	PRSS2; TRY2	3e-36	Pancreatitis, chronic, protection against	601564
Trf2	SCA17; TBP	7e-36	Huntington disease-like-4 ; Parkinson disease ; Spinocerebellar ataxia	600075
CG32271	PRSS2; TRY2	2e-35	Pancreatitis, chronic, protection against	601564
Upf1	ALS4; AOA2; SCAR1; SETX	2e-35	Amyotrophic lateral sclerosis 4, juvenile ; Ataxia-ocular apraxia	608465
Toll-6	ALS; IGFALS	7e-35	Acid-labile subunit, deficiency of	601489
Fas2	FBLN6; FIBL6; HMCN1	2e-33	Macular degeneration, age-related	608548
CG14593	ABCDS; EDNRB; HSCR2	3e-33	ABCD syndrome ; Hirschsprung disease ; Waardenburg-Shah syndrome	131244
al	ARX; ISSX; MRX36; MRX43; MRX54; MRXS1; PRTS	8e-33	Infantile spasm syndrome ; Lissencephaly, X-linked with ambiguous genitalia ; Mental retardation, X-linked ;Myoclonic epilepsy with mental retardation and spasticity ; Partington syndrome ; Proud syndrome	300382
Arf102F	ARL6; BBS3	2e-32	Bardet-Biedl syndrome 1, modifier of ; Bardet-Biedl syndrome	608845
Spn43Ab	PI12; SERPINI1	2e-31	Encephalopathy, familial, with neuroserpin inclusion bodies	602445
CG31741	CD36; CHDS7	6e-31	Platelet glycoprotein IV deficiency ; Macrothrombocytopenia ; Coronary heart disease, susceptibility to ; Malaria, cerebral, reduced risk of ; Malaria, cerebral, susceptibility to	173510
CG4168	ALS; IGFALS	2e-30	Acid-labile subunit, deficiency of	601489
Atg1	CDS1; CHEK2; CHK2; LFS2; RAD53	5e-29	Li-Fraumeni syndrome ; Osteosarcoma, somatic ; Prostate cancer, familial ; Breast and colorectal cancer, susceptibility to ; Breast cancer, susceptibility to	604373
RpS10b	EBS1; PLEC1; PLTN	8e-29	Epidermolysis bullosa simplex, Ogna type ; Muscular dystrophy with epidermolysis bullosa simplex	601282
gbb	CDMP1; GDF5; SYNS2	1e-28	Acromesomelic dysplasia, Hunter-Thompson type ; Brachydactyly, type A2 ; Brachydactyly, type C ; Chondrodysplasia, Grebe type ; Fibular hypoplasia and complex brachydactyly ; Multiple synostoses syndrome type 1 ; Symphalangism, proximal	601146
tlk	CDS1; CHEK2; CHK2; LFS2; RAD53	8e-24	Li-Fraumeni syndrome ; Osteosarcoma, somatic ; Prostate cancer, familial ; Breast and colorectal cancer, susceptibility to	604373
cue	BMND1; EVR4; LR3; LRP5; LRP7; OPPG; OPTA1; VBCH2	5e-22	Exudative vitreoretinopathy ; Hyperostosis, endosteal ; Osteopetrosis, AD type I ; Osteoporosis-pseudoglioma syndrome ; Osteosclerosis, ; van Buchem disease, type 2 ; Bone mineral density variability ; Osteoporosis	603506
Jon65Aii	PRSS1; TRY1	2e-21	Pancreatitis, hereditary ; Trypsinogen deficiency	276000
LysX	LYZ	4e-21	Amyloidosis, renal	153450
CG10899	CA2	1e-20	Renal tubular acidosis-osteopetrosis syndrome	259730
ald	MRX30; MRX47; PAK3	3e-20	Mental retardation, X-linked	300142
CG7066	SECISBP2; SBP2	4e-20	Thyroid hormone metabolism, abnormal	607693
Rh4	CBBM; CBP; OPN1LW; RCP	4e-20	Blue-cone monochromacy ; Colorblindness, protan	303900
pk	CYPHER; KIAA01613; LDB3; ZASP	2e-19	Cardiomyopathy, dilated ; Cardiomyopathy, dilated, with left ventricular noncompaction ; Myopathy, myofibrillar, ZASP-related	605906
scarface	KLK3; KLKB1	2e-19	Fletcher factor deficiency ; Prekallikrein deficiency	229000
CG14542	CHMP2B; DMT1; VPS2B	3e-19	Amyotrophic lateral sclerosis, CHMP2B-related ; Dementia, familial, nonspecific	609512
CG32030	DIAPH1; DFNA1; LFHL1	2e-18	Deafness, autosomal dominant	602121
Maf-S	MAF	2e-18	Cataract, congenital, cerulean type ; Cataract, pulverulent, juvenile-onset	177075
Patj	DLG3; MRX90; NEDLG; SAP102	2e-18	Mental retardation, X-linked	300189
kek3	NOGOR; RTN4R	7e-18	Schizophrenia, susceptibility to	605566
BRWD3	LIS1; PAFAH1B1	3e-17	Lissencephaly ; Subcortical laminar heterotopia	601545
CG18304	MYH3	8e-17	Arthrogryposis, distal, type 2A/2B	160720
CG11063	CYPHER; KIAA01613; LDB3; ZASP	1e-16	Cardiomyopathy, dilated ; Cardiomyopathy, dilated, with left ventricular noncompaction ; Myopathy, myofibrillar, ZASP-related	605906
CG15730	MKS; MKS1	2e-16	Meckel syndrome, type 1	609883
CG30456	PLEKHG4	3e-16	Spinocerebellar ataxia 4, pure Japanese type	609526
tum	MYO9B; MYR5; CELIAC4	1e-15	Celiac disease, susceptibility to	602129
CG33458	F11	2e-15	Factor XI deficiency, autosomal dominant ; Factor XI deficiency, autosomal recessive	264900
CG15105	BBS11; HT2A; LGMD2H; TRIM32	7e-15	Bardet-Biedl syndrome ; Muscular dystrophy, limb-girdle, type 2H	602290
CG11245	TRIOBP; KIAA1662	3e-13	Deafness, autosomal recessive	609761
Nipped-A	ATR; FRP1; SCKL	3e-13	Seckel syndrome	601215
CG33696	GHSR	7e-13	Short stature	601898
