# Supplementary material for: Modifiers of notch transcriptional activity identified by genome-wide RNAi
Source: BMC Dev Biol. 2010 Oct 19;10:107. doi: 10.1186/1471-213X-10-107 (PMC2976970; doi:10.1186/1471-213X-10-107)
Supplement: Additional file 5 — Excel table of re-test data for the redesigned dsRNA. Genes were chosen for retesting that were selected as positive by both normalization methods (Figure 2c, area a.). This second set of 28 dsRNAs were independently redesigned by the method of Arziman et al. with no predicted off targets and are listed in Additional file 5[50]. Retests were done in quadruplicate for each dsRNA, and the results are given for the 22 positive retests that have p-values < 0.05 (compared with control dsRNA treated cells). [file 1471-213X-10-107-S5.XLS]

## Sheet: Sheet1
Data for redesigned and retested dsRNA
	gene	primer 1	primer 2	length	sequence	NDecn > m3-luc / m3-luc	error (s.d.)	(+/-) % control	error (s.d.)	p value	NDecn > m3-luc / con-luc	error (s.d.)	(+/-) % control	error (s.d.)	p value	Nicd > m3-luc / con-luc	error (s.d.)	(+/-) % control	error (s.d.)	p value	m3-luc / con-luc	error (s.d.)	(+/-) % control	error (s.d.)	p value
1	His3.3A	taatacgactcactatagggGAAGAAGCCACATCGCTACC	taatacgactcactatagggACCTCTAGCTCCGAGTTCCC	489	GAAGAAGCCACATCGCTACCGTCCTGGAACGGTGGCCCTGCGTGAGATTCGTCGCTACCAGAAGTCCACGGAGCTGCTCATCCGCAAGCTGCCGTTCCAGCGTCTGGTGCGCGAGATAGCCCAGGACTTCAAGACCGATCTGCGCTTCCAGTCGGCGGCCATTGGAGCCCTACAGGTATGGTGTACAGCACTCCCTGCACCGTGACTATTTCATACGGTCATGTAATAATGCGTCTCTCCCCCATTTCAAATGCGCAATTTGCAGGAGGCCAGCGAGGCGTACCTGGTCGGTCTGTTCGAGGACACCAATCTGTGCGCCATTCACGCCAAGCGCGTCACCATTATGCCCAAGGACATCCAGCTGGCCAGACGCATCCGTGGCGAGCGGGCCTAAATGCC…	1.24	0.136	-82.8	1.87	2.5282e-06	0.365	0.0418	-45.3	9.04	0.00013546	0.548	0.0702	-46.7	6.83	0.00017029	0.294	0.0121	219	13.2	1.5477e-07
2	His3.3B	taatacgactcactatagggGTGAAGAAGCCCCATCGTTA	taatacgactcactatagggAGTGATCGAATCTGGCGTTC	478	GTGAAGAAGCCCCATCGTTATCGTCCCGGAACTGTGGCTCTTCGTGAGATCCGTCGTTACCAGAAGTCGACCGAGTTGCTCATCCGCAAGCTGCCCTTCCAGCGTCTGGTTCGTGAAATCGCTCAGGATTTCAAGACCGATCTGCGTTTCCAGTCGGCTGCCATCGGTGCCTTGCAGGTGAGAATTATGCTCCAAAGAATCAGAGTGGCTTAACTTAACTAAAAATGACAGGATTCATGGGATTATGAAGGGGGGGCTACTAATATCTAAAAGGAACTTGGTTATCCAACTCATATGAATTTCTCTTGACTTACAGGAAGCATCTGAGGCGTACCTGGTGGGTCTCTTCGAGGACACCAACTTGTGCGCTATCCACGCCAAGCGCGTGACAATCATGCC…	1.36	0.197	-81.2	2.72	3.2197e-06	0.478	0.0613	-28.4	13.2	0.003898	0.617	0.0749	-40	7.29	0.0004539	0.35	0.0423	280	45.9	2.052e-05
3	Su(H)	taatacgactcactatagggTATCCAAGCCGTCCAAAAAG	taatacgactcactatagggGTCGGTGGATATGATGGTCC	512	TATCCAAGCCGTCCAAAAAGAAACAGTCGCTAAAGAATGCCGATCTGTGCATAGCCAGCGGCACCAATGTAGCCCTGTTCAATCGCCTGCGTTCCCAGACTGTCTCCACCCGTTACCTTCACGTGGAGAACGGACACTTTCATGCGTCGTCAACACAATGGGGAGCTTTTACGATACACCTGCTGGATGACAATGAGTCCGAGTCGGAGGAGTTTCAGGTGCGCGATGGTTACATTCATTACGGAGCCACAGTCAAACTGGTGTGCTCCGTAACGGGCATGGCCCTGCCACGTCTGATCATCCGGAAGGTAGACAAGCAGATGGCCCTGCTGGAAGCCGACGATCCCGTTTCTCAGCTGCACAAATGCGCCTTCTACATGAAGGATACGGATCGGATGT…	2.41	0.267	-66.7	3.68	1.2151e-05	0.262	0.0224	-60.7	4.84	1.1036e-05	0.293	0.0258	-71.5	2.51	4.9173e-06	0.109	0.00938	18	10.2	0.037785
4	ttk	taatacgactcactatagggCACGCAGAAACCTTCACAGA	taatacgactcactatagggGACCTCGCCCCTGTACATAA	388	CACGCAGAAACCTTCACAGATGTGACGCTGGCCGTCGAGGGGCAACACCTGAAGGCACACAAGGTGAGTGGATGTAGCTGTATAATTAATAGTGCCGAAATAAAAAAATAATTTTCCAAAAAGACTAATTTAATTTTAAACAATAAAATAAAATTCATTAATTATCAAAAAGCAATGTAAGATTTAGATAGAAACCTATTTTTTTTATTATCATTACTTTACTTTAACTAAGCTTATTGATTCATCACAGATGGTGCTATCCGCCTGCAGTCCCTACTTTAATACCCTCTTTGTAAGTCATCCGGAAAAGCATCCGATTGTCATACTTAAGGATGTGCCCTACTCGGACATGAAGTCGTTGCTAGACTTTATGTACAGGGGCGAGGTC	3.83	0.529	-47.2	7.3	0.00022107	0.4	0.0414	-40.1	8.95	0.00026197	0.595	0.0447	-42.2	4.35	0.0001517	0.104	0.011	13.4	11.9	0.12371
5	l(2)NC136	taatacgactcactatagggTAGGCTGCTTGACAATGACG	taatacgactcactatagggTGCTCTTGTTGCGTTTATCG	485	TAGGCTGCTTGACAATGACGGCGTCGAAGCAGAGCAGGTAAACAAGATCAAAGACGATGTCGAATACTACATTGATTCATCGCAAGAGCCAGACTTTGAGGAAAATGAGTTCATATACGATGATATAATTGGTCTTGATGAAGTGGAGCTAAGTGGCACGGCTACCACGGACAGCAACAACAGCAACGAGACAAGCGGTTCTCCAAGCAGTGTCACATCCGGAGGCAGTCCATCACAGTCCCCTGTCACGGTTCAACAAATTTTAAACACTTCGTCGCAGGGGGCAGCTAGTAGTGGTAGCAGCGCAGCTAGCGCAGCACTGTTTCAGCAGCAGCTGACAGCGGCACAATCGAATGGCAACAATGTGGGCTACGCGAGCGACACAAGTGCAGCTTCTTC…	4.67	0.944	-35.5	13	0.0045174	0.46	0.0872	-31	18.8	0.0072183	0.597	0.132	-42	12.9	0.0017558	0.0986	0.0199	7.01	21.6	0.57069
6	CG7530	taatacgactcactatagggAACACCGGACTGGTCTATGC	taatacgactcactatagggCGCTTGCTTTGTACGTTTGA	470	AACACCGGACTGGTCTATGCCGAGTATCGCCTGAATAACGGATGCACTGCACCAGTTCTCTCCTAGAACTTGAAGATCCGAACATCTGAGTTAAGATCCGAAGATCCGAGGAGCGGAGATGGAATCCGGGACTCTAGTAGACTAAAGCTTAGTGTAAATAGTTTATGGGGCGCTCTTTATCCGCTAATAACTAATATTTAGTTGTAGTTGTTGACCGATATGATTAATTTATGTTTAATTTACCAATTAGTTAGGGTTTCGTGTTAGACAATCCAGATCCAGATAGTTGGCATCGCATAAGCGGCAAAAAGGTTTCTCTCTTTATATCCTAATTGATTTCCTTTAATATATACAATTAAACAATGTCAATGAAATTGCATGTGTCTTGAGCTGAAGCTG…	6.26	0.324	-13.5	4.47	0.042089	0.56	0.0232	-16.2	5	0.012344	0.853	0.0725	-17.1	7.05	0.024435	0.0893	0.00489	-3.07	5.31	0.57824
7	Nipped-A	taatacgactcactatagggAGAAGAAAGGCAAACAGGCA	taatacgactcactatagggTCAGAACAAAATGCTGTCGC	576	AGAAGAAAGGCAAACAGGCAATATCGAACGATATGTTGAAATTGCATCCAGCTTATGCATTCGTGAATGGCGTCGATTGCCGAACATAGTTTCACATATTCATTTGCCATATCTTCAAGCATCACAACAAATTATGGAGCTTCATGAAGCAAGTCAAATCCATCAGGGACTTGCTCAATCGCGCAACAATTCACTTCACGATATGAAAGCTATCGTGAAAACTTGGCGTAATCGTTTACCTATTATTTCTGATGACTTATCGCATTGGAGTGACATATTTACATGGAGACAACATCACTACCAAATAATAACACAACACCTAGAACAACAATCGGATCAAGGAAGTACAATGCTAGGAGTTCACGCATCAGCACAAGCTATAATTTCTTTTGGAAAAAT…	4.95	0.759	-31.7	10.5	0.0041774	0.292	0.052	-56.3	11.2	6.5676e-05	0.362	0.0599	-64.8	5.82	1.9565e-05	0.059	0.0107	-36	11.6	0.0027108
8	ial	taatacgactcactatagggAACAACAAGCGCAGGACTCT	taatacgactcactatagggACAAATGCGATGGGTAGGAG	211	AACAACAAGCGCAGGACTCTGTGCGGCACCCTGGACTATCTGCCGCCGGAGATGGTGGATGGGAACTCCTACGACGACTCGGTGGACCAGTGGTGCCTGGGCATTCTGTGCTACGAGTTCGTCGTCGGCTGTCCGCCCTTCGAGTCGAACAGCACGGAGAGCACCTACAGCAAGATCCGGCGCATGGAGATCTCCTACCCATCGCATTTGT	4.96	0.712	-31.5	9.83	0.0036466	0.295	0.0342	-55.9	7.39	2.8833e-05	0.368	0.0475	-64.2	4.62	1.4734e-05	0.0594	0.00954	-35.6	10.4	0.0020316
9	al	taatacgactcactatagggTCCACTTGGAAAACCTCCTG	taatacgactcactatagggACCTTCGTATCGTCCATTGC	513	TCCACTTGGAAAACCTCCTGCACTACTGGTGGGATCTCCCGATCTGCATTCGCCCAACCACATGCTCGCCTCACCACCCACATCGCCTGCCTCCGGGCACGCCTCCCAGCATCAACAACATCCAACCGCTCACCCCCCGCCACCTCAGGCGCCTCCTCAAATGCCAGTTGGAGTCCAGCCTGCTCAGCTTTCTCCCCAGCATCTGGTTGGGATCGCCTTGACCCAACAGGCCTCGAGTCTATCGCCCACCCAGACTTCCCCGGTGGCCCTGACTTTGTCGCACTCTCCCCAACGACAACTGCCTCCACCATCGCATCAGGCTCCGCCGCCACCTCCCAGAGCTGCAACGCCACCCGAGGACAGGCGCACCTCCTCCATTGCCGCACTGCGTCTGAAGGC…	6.15	0.462	-15	6.38	0.039099	0.463	0.0452	-30.7	9.75	0.0012969	0.644	0.0693	-37.4	6.74	0.00056013	0.0752	0.00799	-18.5	8.67	0.025464
10	tlk	taatacgactcactatagggGGCCAGACATCTTTCTCTGC	taatacgactcactatagggTTGTAACTGTTGCTGCTGCC	438	GGCCAGACATCTTTCTCTGCCCACATGTTTGGCAATATGAATCAGTCGAGTTCGTCCTAGCTGCCAACCAAGCGCAATTCGAACTCATAATTCGCCGCCGCCGCAGTAGCAGCAGCTACATTAGCTGCCAGTAGTCAACAGCAACTTCAACACCAGCAACAGCAACTCCAAATCCAGCAATACCAGCAGAATCAGCAACTTCATTTGCAAAACAGCAGTAGCAATTATGCGGCCACGCTTCTAGATGCAGCGGCCTTTTGCTACGAAACCGTGATGGATGCAGCCCACTTCCAAAACAACAATAATAACAGCACCATCATCAAGAACAATATGCAGACAATGCCGGCAAACGCTGCCAATGCTGCTGCAGCTGCAGGGGGAGGGGGAACACCGACCTAT…	1.83	0.211	-74.8	2.92	5.3765e-06	1.06	0.0936	59.2	20.2	0.00035457	1.97	0.0716	91.6	6.97	3.6666e-06	0.582	0.0489	532	53	1.0853e-06
11	nord	taatacgactcactatagggCAGGCTCTGATGCAACTCAA	taatacgactcactatagggGTCTCGATGTTGTCGGGACT	587	CAGGCTCTGATGCAACTCAAGATCGGTGGACAGCACGGGAAGCAGGTGTACAGCTTCAAGGTTCCGCAGACGACTCGCCAGCTGGGGGAGCCGTTCATGAGGCACCTTTTGATCCCTTGCTCGGGCAGCGAAATCCGGGTGAAGCTGCTACGGCAACGCAGCGAGGTGGGGAAAACGGAGGCCTTCTATAGTCCAACGTACATTCGGCAGAAGGGAGTCCTACCAGGGGAGCGCTATCTCATGCGGTTCGAGCCCAGCAACGATGACGAGGCGTTGCGAGCTCAGAAGGTCATGGTGGCCCTGAGCAGCGAGGCTCTGTTCCGGGATTTGCCCGAGCTGCCGCAGAACACGACAGTCTTCAATGTGCGAACGCGGTGCAGCAGAGCCACCATTGCATGG…	6.6	0.589	-8.88	8.13	0.20528	0.522	0.0301	-21.8	6.49	0.0038704	0.772	0.0479	-24.9	4.66	0.0026695	0.0791	0.00653	-14.2	7.08	0.047451
12	CG18304	taatacgactcactatagggGCGGAAGTGTAAGCAAAAGC	taatacgactcactatagggGCACTTCCTCCACTTGCTTC	464	GCGGAAGTGTAAGCAAAAGCTTTCCCTCGCCGAAGGCGATGTCCAGCGATTGAAACTCCTGAACGGATCAAGCAGCAAGGTCAGCGAGTTGGAGCAAAAACTGAAACGCGGCGATGAGGAAGCCAAGAAGCTAAACTCCAAGCTGAAGGACTTGGAGGACAAGGTGAAGAAGCAGGAAGCCCAACTGAAGCTGGGCGAAACGAGCAAGTCCACCTGGGAGTCGCAAAGCAAGCGGGAAAAGGAGAAGCTGTCCAGCCTGGAGAAGGACATGGAAAAACAGGCCAAGGAGAAGGAAAAACTGGAGGCCAAGATCAGCCAACTAGATGCCGAACTGCTCAGTGCCAAGAAGTCGGCCGAGAAGAGCAAGTCCAGTTTGGAGAAGGAGATCAAGGATCTAAA…	9.36	1.15	29.3	15.8	0.0193031	0.439	0.0513	-34.3	11.1	0.00096405	0.681	0.0598	-33.8	5.82	0.00074734	0.0468	0.00441	-49.2	4.79	7.0846e-05
13	CG17189	taatacgactcactatagggACTACAAAATGGTCGGTCGC	taatacgactcactatagggGGGCAAATGTCTTGTGGAGT	402	ACTACAAAATGGTCGGTCGCATTTTGCTGGTGCCTCTGCAGGGAAATGGAAAAATAGTCATGGAAATAGGTAGTTGCTAATGATAATTGTTACTAAATGAATGTAAACCGGATTTTTTGCCACTGACAGATGATCTGGACATACTGATGACCACCAAAACACGCCTCTACGAGAAGGGCGGCTATACATTTTACAACGTGACATCCGTGAAGGTAAAAGTGGACGTCGGCAAAGTTCGCACCAGATTGGATAACCTCTTCAACGGGCACAGCAAGGAGGTGGAAGATAGCACCAATCAGTTCTTTAACGACAATTGGAAGGATGTCTTCGAGGCACTGCGTCCGCTGGTGGTTGAAACCGTGGAAAGAACGCTACTAGATCTACTCCACAAGACATTTG…	11.2	1.13	54.5	15.5	0.000972732	1.05	0.118	58	25.5	0.0010464	0.795	0.0987	-22.6	9.6	0.013819	0.0942	0.011	2.23	11.9	0.77579
14	Patj	taatacgactcactatagggGTGGAGCTGAAGAAGGATGC	taatacgactcactatagggCGCTCCAAAGGAGCTTAATG	507	GTGGAGCTGAAGAAGGATGCCAACGGCCTGGGCATCACAATTGCCGGCTATGTGTGTGAGAAAGAAGAGCTGTCTGGCATTTTCGTAAAGAGCGTGTCGCCCGGTTCAGCAGCGGACCTGAGTGGTCGCATCCGGGTCAACGATCGCATCATTGAAGTTGACGGCCAGTCGCTACAAGGCTACTCCAACCACCAGGCCGTAGAGCTGCTTAAGAAGTCTGGTCAGGTGGTGAACCTGCGCTTGGAACGCTACCTGAGGGGCCCCAAATTCGAGCAGCTGCAGCAGGCTATCGCTGCGAATGACAAGCTTCCATCCAGTGCACCTGGAACGCCTTCAAGGGCTCCCATGCCCACGCCCGTGGCCACAACGTCCTCCGCCACAACTACACCATCACGCAGC…	10	0.528	38.4	7.29	0.000674661	1.14	0.147	71.2	31.7	0.00092971	1.03	0.134	0.373	13	0.96398	0.114	0.0154	23.7	16.7	0.046856
15	CG7099	taatacgactcactatagggTCTCTTCGCTGCTGATGCTA	taatacgactcactatagggTTGATACCCGTGTAGTGGCA	484	TCTCTTCGCTGCTGATGCTACCGCGCTTTTACCGCATCTACAAGAACCACTCTCAGGAAAATCTTGAAAAACTATACTTGGGAATAATGCGGACGCCAAGCCGCCAAGTGCCCGTCACCGAAATAACCGATCTTCTAGGCCGTCCTACCAATTTTAAGACAAAGAAATTGCTGGTGACCCACTCCTTTCGTAAGTTCTTCGAGACTAAGCAAGTTGAAAGGCCCGTTGCGCCACTGACAAAGTCGGGAAAGCAGTCCAAAGCAACCACACGCAAGGTGACAGTGATACAGCTGCGCAATCCGGATATGCAACTGAAGGACCTGTACAAGAACGACGACAGCGAGGATAATCAGGTATCCGAGTTCTTGGATCTGGGCCACTGCTTTCTTGATATGCCTC…	8.47	0.763	17	10.5	0.053315	0.806	0.0534	20.8	11.5	0.011749	1.13	0.0943	9.66	9.17	0.18354	0.0952	0.00743	3.24	8.06	0.611
16	Sin3A	taatacgactcactatagggAAGGCGTTGAGAAGTCCAGA	taatacgactcactatagggCCTCGAACTGAGTTTTTCGC	481	AAGGCGTTGAGAAGTCCAGAGGTCTACGACAACTTCCTGCGATGCCTGACCCTTTTTAACCAGGAAATTGTCTCCAAAACGGAACTTCTTGGTCTGGTATCACCGTTCTTGATGAAGTTCCCCGACCTGCTGAGATGGTTCACCGACTTTCTGGGACCGCCCTCTGGTCAACCTGCTGGAGGATTGATTGACGGCATGCCCTTAGCCGCAACGCAACGTCAGGGAGGTGGAAGCAGTAATAGTTCCCATGATCGAGGTACCAGTCACCAGAGTGCCGCCGAGTATGTCCAGGATGTGGATCTGTCTTCTTGCAAGCGGCTGGGTGCATCCTATTGTGCTTTGCCGCAGTCCACAGTACCTAAGAAGTGCAGCGGACGGACGGCTCTCTGCCGGGAAGTG…	13	0.741	78.9	10.2	2.85e-05	1	0.0586	50.4	12.6	0.00016913	1.54	0.0797	49.4	7.75	0.00016497	0.0775	0.00334	-15.9	3.63	0.016655
17	CG14220	taatacgactcactatagggGAGCTGACCAACGATTCCAT	taatacgactcactatagggCGCTTTATCGAGATCTTGCC	571	GAGCTGACCAACGATTCCATGGAGATCAAGACGACGATCACGCGCAAGCTGCGTCGTCGCCCCAACGAACCGCTTCCGGTGATCGAGAAGCGCCGCAAGCCGGCCACCGGCCAGCTGCTCGTCTACCAGCTGGATGATAAGGAAATCGAGTCGGACCTAAAGATCATCCAGCGTGGCAGACCGAATCCAGTTCCCCAGCAGAACGGCAGCGGCTCCTACGGCAGTGGCTCCCAGCAGCAGCAATCGATGCACGTTCTGGCCGAGCCGACCTCCAATAGCGGCCTGGTGGAGACTCGCATCGAGGACAACAAGCTGCTGTACGAGCGGCGATGGTTCTGCCGCGGCCAGCAGGTCTATGTCGAGGGCAAGGAGATGAGCAAGTTCGCGGCCACCATTACG…	12.5	0.592	73.3	8.18	2.35e-05	1.25	0.077	87	16.6	1.8813e-05	1.78	0.135	73.2	13.1	9.2026e-05	0.0995	0.00538	7.93	5.84	0.18985
18	CG6038	taatacgactcactatagggGACAGGCTCTGCAATTTGGT	taatacgactcactatagggATTACGGCGGACGTTTGTAG	440	GACAGGCTCTGCAATTTGGTGCTACCGCTGCACTTCGGCCACGCCCGGCTGTGCGGAGAAGTTTAACTGGCGGGGAATAGGATTCCTGGGCGAGCACTGCCCGGAACCGGACGACATTTGCGTCAAGGTGACGGAGCGACGCGGCGGTAAGCGGAAATCCTCTGTTATCCGAGCTTCATTAACAAATGAAACTCGCTTTTAGCCAGGGAAACAATCACACGTGACTGCCTAAGCGCGCTGAGCTTCCGCAAAGACATTCCCGCCGACAAATACGAAGGATGTCGTCCTGCCGCCCACGATGAAAAGCTAGCGAACTACGTAAACCACACGATCAAGGAGCACGACGTGCGCCGTGACTACTACACGGACACCACGTTCTGTTTCTGCTTCCTCGACCAT…	9.01	0.728	24.4	10.1	0.0123014	0.853	0.0804	27.7	17.4	0.0093385	1.3	0.104	26.3	10.1	0.008041	0.0946	0.00664	2.64	7.2	0.66257
19	CG5107	taatacgactcactatagggGCTGGAGAACGAGAACTTCG	taatacgactcactatagggGGCAATTTGGCAATCAGTTT	462	GCTGGAGAACGAGAACTTCGACTATGATTTCGACTTTGAATCGGAATTGGAGCAGTTGCTGGATGAACTGGACAATGACACTGACTACATGGATGTGGAGGCACAGGGCTTTATTAGAACATGCCTTAAAATCCTTCGCAAGGCATTGAAAACGGTTCGAGGCACCAACTGTATTATCAAGGAGGTGACAAACATCCTTAGTTCATGCACCAGCTATGTGGATGCTATTGATGCCTGTGGCACTGCCATTCCCAAGGATGTGGCCAAGATTGTGGACTCCGTTAAGGAGATTATCAAAATCTGCGACGATATTTTGCATCTGCATTCGAAACTTTGTGCCACGGATAAGTCCGTGGGCTCGTCCATCAAAAACTCGGCCAAATGCTTCTGGAAATTGTT…	11.2	1.52	54.4	21	0.00321159	0.8	0.107	19.9	23.1	0.071216	0.737	0.0947	-28.4	9.21	0.0045604	0.0715	0.00744	-22.4	8.07	0.010014
20	CG10333	taatacgactcactatagggAGGAACAGGAGAAAGTGCGA	taatacgactcactatagggCAGTTCGTATGCCCAAAGGT	501	AGGAACAGGAGAAAGTGCGACTAAAGAAGATGAAGCGCAAGGAGGACAAGCAGAAGTGGGACGATCGACATTGGTCCGAGAAGGAAAATGATGAAATGACTGAACGCGATTGGCGTATCTTCAGGGAGGACTACAATGTTACAATTAAGGGTGGGAGAATTCCCAATCCCATCCGAAGTTGGAATGAGTCCGGATTTCCCAAGGAGATCATCGACATTATCGACAAAGTGGGCTACAAGGAACCAACGCCCATTCAGAGGCAAGCTATACCCATTGGTTTGCAGAACAGGGATATTATTGGCGTCGCTGAGACCGGTTCCGGTAAAACATTGGCATTCCTCATACCCCTGCTCTCTTGGATTCAGTCCTTGCCCAAGATCGAGCGTCTGGAGGATGTGG…	8.41	0.517	16.1	7.14	0.0346322	0.783	0.121	17.3	26	0.13324	1.17	0.18	13.9	17.5	0.20724	0.0931	0.0138	1	14.9	0.91223
21	CG1814	taatacgactcactatagggTGATGCGGAACACTGAGAAG	taatacgactcactatagggAAAACACCCACAGCCAGTTC	588	TGATGCGGAACACTGAGAAGTACATAGAACGAAACCCGAAGCTGGTCAAGTTCTTCGAGAAGCTGCAGCAGGCGGGCAAGAATCTCTTTCTAGTCACCAATAGCCCGTACTCGTTTGTGTAAGGGAATGTGACATCTTTTATTTTACCACAATTAAAATTTACGAAATCGTTATGTCTGCATTTGTAGAAACTGTGGCATGTCCTTTCTGGTCGGCGCCAACTGGCGTGATTTCTTCGATGTGGTCATCGTGCAGGCCCGCAAACCAAAGTTCTTTACGGATGAATCTCGACCAATAAGGCTATTCGACGAGCGAACGCAGTCACACCTATGGGATCGGGTATTCAAGCTGGAGAAGGGAAAAATCTACTACGAGGTAAGGGTTTCCCATTCCCACTTG…	9.5	0.987	31.2	13.6	0.00937861	0.717	0.0669	7.34	14.5	0.306	0.934	0.0762	-9.19	7.41	0.16602	0.0754	0.00561	-18.2	6.09	0.015381
22	CG3702	taatacgactcactatagggGCTTAAGACCAGCCAGCATC	taatacgactcactatagggTCAGCTCACCGAGCATATTG	542	GCTTAAGACCAGCCAGCATCTGATGAACAATGGCAGTGTGTACCTACATGCCTTTGTCACGCGTACCGGCATGAGTCCCGATCCCAAAGCCCCGAATTACGCCACCAAAATGGGCCACCAGCAACATCAGCTGAACAAGTTCAAGAAGTTGCGTGTGAACCGCAACTACAACTTGCTGGCCAGCGAGAAGGAGAAGTTGGAGCACGAGCTCAAGCATGCGAATCTCAAGGATACCATCGTGTCTCACTGGCATCCTAATCTCACGGTCAATCTCGTAGTGGACCAAACTAACTGGGCCGAGGGATCTGTGCCGCCGCCACTGGATGACTACGTAAAGTTCGTAGACGGCGGTAAGACCTATCTGCCCATCCTGTTCGTCAACGACTACTGGAATCTTCA…	5.82	0.393	-19.6	5.43	0.011451	0.935	0.0647	40.1	14	0.00079192	1.49	0.0732	44.8	7.12	0.00023169	0.161	0.00975	74.3	10.6	3.9199e-05
	control dsRNA
	rad	taatacgactcactatagggTTCTCTGCGGTGAAAGAGGT	taatacgactcactatagggATTTGCTGGGTGAAGGACTG	478	TTCTCTGCGGTGAAAGAGGTCTTGAATTATTCAAAAACGTTTGGCGACGCCTTCAACCTTTGACACGCAGCCCAAGACAGCACACTCTTGACCCTTAAACCCTATCCTTGGCCAGATGGTATTGGTAGTGCGGACTAATAGACCAGCGCGAACTTCTCCGGCTTATAAATTAACAGTGAATTCCCTCTCTTTCGCCCTGGGAAACAGTTGGTTGGATACGGCGCCGGTGTTTTTGGGTAGCGGCTCAGTCCAGCCGGCGATGCCTTAGTGGCAGCTCCTCCAGATCGAAGAAACCACGCCACACCAAGATGCCCTATAACCTCTGGCTGCGACGGCGCCTTCAGCTGCTGGCCTCGTTGCTTTTCTGCTGCCTCCTGGGCTATCTGACCTCGGAGGCGG…	7.24	0.687	0	9.49	1	0.668	0.0565	0	12.2	1	1.03	0.0926	0	9.01	1	0.0922	0.00829	0	8.99	1
